# Supplementary material for: Association between gut microbiota and endometriosis: a two-sample Mendelian randomization study
Source: Front Microbiol. 2023 Sep 27;14:1188458. doi: 10.3389/fmicb.2023.1188458 (PMC10565803; doi:10.3389/fmicb.2023.1188458)
Supplement: Supplementary file 1 [file Table_1.xlsx]

## Sheet: Supplementary Table 1
Supplementary table 1 IVs related to 196 GM taxa and EMS (P<1.00E-05)
NO.	Level	Exposure	NO.	chr	SNP	effect_allele	other_allele	F	β.exposure	SE.exposure	P.exposure	β.outcome	SE.outcome	P.outcome	pos
1	phylum	Actinobacteria	1	7	rs11766971	T	C	20.0227	0.0476376	0.010646	7.65e-06	-0.0197	0.0176	0.2648	155002747
2	phylum	Actinobacteria	2	6	rs12528285	C	T	20.0484	0.0809469	0.0180784	7.55e-06	0.0363	0.0281	0.1962	92775210
3	phylum	Actinobacteria	3	6	rs13192624	T	C	19.7201	-0.0522862	0.0117742	8.97e-06	0.0059	0.0205	0.771999	113129609
4	phylum	Actinobacteria	4	5	rs1397793	G	A	21.8318	-0.0521387	0.0111587	2.98e-06	-0.0006	0.0193	0.9769	90471451
5	phylum	Actinobacteria	5	2	rs4429415	C	T	27.3136	0.0581908	0.0111343	1.73e-07	-0.0009	0.0176	0.9575	213756191
6	phylum	Actinobacteria	6	4	rs55888705	A	G	23.5967	0.0534221	0.0109975	1.19e-06	-0.0304	0.0195	0.1186	1517826
7	phylum	Actinobacteria	7	15	rs6496870	T	C	20.1424	0.0510777	0.0113809	7.19e-06	-0.0127	0.0182	0.4852	92467422
8	phylum	Actinobacteria	8	2	rs6743026	T	C	19.1714	0.0589446	0.0134622	1.19e-05	0.0139	0.0223	0.5328	102249583
9	phylum	Actinobacteria	9	14	rs74037001	G	A	24.5618	-0.0819391	0.0165334	7.2e-07	-0.0327	0.031	0.2917	23847194
10	phylum	Actinobacteria	10	19	rs75211493	G	A	20.7136	0.0840786	0.0184739	5.33e-06	-0.023	0.0341	0.499501	5300465
11	phylum	Actinobacteria	11	2	rs7570971	A	C	58.1615	0.086653	0.0113623	2.41e-14	0.0421	0.0178	0.0183899	135837906
12	phylum	Actinobacteria	12	2	rs80124826	T	C	19.8759	-0.124191	0.0278566	8.26e-06	0.0473	0.0544	0.384	239936384
13	phylum	Actinobacteria	13	6	rs857444	C	T	21.3148	0.0507315	0.0109885	3.9e-06	-0.0051	0.0182	0.7802	14617591
14	phylum	Actinobacteria	14	3	rs9833771	T	C	21.1498	0.0490077	0.0106564	4.25e-06	0.033	0.0176	0.0609705	32362998
16	phylum	Bacteroidetes	2	9	rs13291434	T	C	23.2706	0.0705818	0.014978	2.45e-06	0.0407	0.0253	0.1084	116888634
17	phylum	Bacteroidetes	3	22	rs17343978	A	C	21.3739	-0.0556041	0.0120272	3.78e-06	0.018	0.0217	0.4064	27433885
18	phylum	Bacteroidetes	4	2	rs2032750	T	C	22.8782	-0.0510857	0.0106804	1.73e-06	-0.0004	0.0177	0.9828	53831026
19	phylum	Bacteroidetes	5	8	rs62531359	T	G	19.2597	0.0657788	0.0149886	1.14e-05	0.0148	0.0227	0.513701	70916181
20	phylum	Bacteroidetes	6	9	rs62575403	C	T	21.854	0.145424	0.0311079	2.94e-06	0.0324	0.0442	0.4636	136493820
21	phylum	Bacteroidetes	7	21	rs6586324	T	C	20.5349	0.0477792	0.0105437	5.86e-06	-0.0177	0.0177	0.3188	43942135
22	phylum	Bacteroidetes	8	1	rs72706335	T	C	20.4642	-0.223193	0.0493382	6.08e-06	-0.0126	0.055	0.8189	157495438
23	phylum	Bacteroidetes	9	13	rs73512608	G	A	27.0447	-0.123117	0.0236743	1.99e-07	0.071	0.0391	0.0694592	70522683
24	phylum	Bacteroidetes	10	3	rs73846128	A	G	24.7649	-0.0664262	0.0133481	6.48e-07	0.013	0.0246	0.5974	89340254
25	phylum	Bacteroidetes	11	16	rs929878	C	T	19.7447	-0.0540001	0.0121526	8.85e-06	-0.0037	0.0214	0.8631	74290641
26	phylum	Cyanobacteria	1	9	rs12555298	G	A	19.7301	0.0974327	0.0219351	8.92e-06	0.0133	0.0233	0.5662	110489551
27	phylum	Cyanobacteria	2	15	rs2585223	T	C	20.2064	0.111364	0.0247743	6.95e-06	0.0134	0.0267	0.616	100880888
28	phylum	Cyanobacteria	3	6	rs584122	C	T	21.5654	-0.151774	0.0326827	3.42e-06	0.0472	0.0376	0.2093	48288456
29	phylum	Cyanobacteria	4	13	rs61972390	T	C	19.6001	0.107346	0.0242469	9.55e-06	0.0079	0.0259	0.7595	100566758
30	phylum	Cyanobacteria	5	14	rs7148504	G	T	20.5369	0.0800404	0.0176621	5.85e-06	-0.0136	0.0178	0.4472	100168298
31	phylum	Cyanobacteria	6	7	rs76531781	T	C	22.0849	-0.231868	0.0493393	2.61e-06	0.0571	0.0448	0.2024	21647735
32	phylum	Cyanobacteria	7	18	rs789068	G	A	27.3661	-0.111385	0.0212922	1.68e-07	0.0133	0.0251	0.5951	1008239
33	phylum	Cyanobacteria	8	3	rs9864379	T	C	26.8657	-0.138933	0.0268045	2.18e-07	0.0261	0.0247	0.2909	14306949
34	phylum	Euryarchaeota	1	2	rs10202904	T	G	25.3706	-0.115986	0.0230271	4.73e-07	0.0045	0.0179	0.802	125440268
35	phylum	Euryarchaeota	2	11	rs11022995	G	A	20.538	-0.10373	0.0228889	5.85e-06	-0.0041	0.0176	0.8164	13893667
36	phylum	Euryarchaeota	3	6	rs34928225	T	C	22.0506	0.19977	0.0425421	2.66e-06	-0.0304	0.0304	0.3169	146840876
37	phylum	Euryarchaeota	4	21	rs45498998	G	A	20.3585	-0.131882	0.029229	6.42e-06	0.0122	0.0243	0.6163	27368994
38	phylum	Euryarchaeota	5	20	rs6064552	T	C	20.0952	-0.123612	0.0275749	7.37e-06	-0.0027	0.0227	0.9054	56042866
39	phylum	Euryarchaeota	6	19	rs6508769	T	C	19.9409	0.150529	0.0337091	7.99e-06	0.0411	0.0248	0.0976293	28827760
40	phylum	Euryarchaeota	7	8	rs7015093	G	A	19.9569	-0.118111	0.0264389	7.92e-06	0.0173	0.02	0.3864	58018853
41	phylum	Euryarchaeota	8	13	rs76029318	T	C	24.0167	0.214866	0.0438442	9.55e-07	0.0002	0.0366	0.9965	41963791
42	phylum	Euryarchaeota	9	3	rs7635189	G	A	21.4017	0.119983	0.0259356	3.72e-06	0.0415	0.0198	0.0360396	15591607
43	phylum	Euryarchaeota	10	6	rs77658038	A	C	22.0774	-0.160157	0.0340856	2.62e-06	0.0027	0.0219	0.9022	16284785
44	phylum	Euryarchaeota	11	4	rs894996	C	A	21.4035	0.203577	0.0440033	3.72e-06	-0.0397	0.0345	0.2495	104418307
45	phylum	Firmicutes	1	21	rs112334273	G	A	24.2509	0.0627459	0.0127415	8.46e-07	-0.0055	0.0196	0.7777	40703251
46	phylum	Firmicutes	2	14	rs2273429	A	G	21.0413	-0.0702112	0.0153063	4.49e-06	0.0686	0.0286	0.01646	52494072
47	phylum	Firmicutes	3	4	rs2332027	G	A	21.2013	-0.0482656	0.0104823	4.13e-06	0.0255	0.0181	0.1593	171672038
48	phylum	Firmicutes	4	5	rs2547978	A	G	19.652	0.0465802	0.0105075	9.29e-06	-0.0218	0.0181	0.2284	98020298
49	phylum	Firmicutes	5	2	rs3792064	G	A	24.1682	0.0897349	0.0182532	8.83e-07	0.0026	0.0393	0.9469	231678413
50	phylum	Firmicutes	6	20	rs3852931	C	T	21.0801	-0.0482086	0.0105	4.4e-06	-0.0051	0.0185	0.7812	54087963
51	phylum	Firmicutes	7	10	rs4750583	A	G	19.9442	0.0616007	0.0137936	7.97e-06	-0.0023	0.0226	0.9178	15054765
52	phylum	Firmicutes	8	9	rs56199908	T	C	20.5724	-0.186194	0.041051	5.74e-06	-0.0761	0.0395	0.05432	2801371
53	phylum	Firmicutes	9	4	rs6814436	T	C	20.3341	0.0680205	0.0150844	6.5e-06	-0.0028	0.0253	0.9113	161507301
54	phylum	Firmicutes	10	4	rs6815608	T	C	19.6929	0.0935765	0.0210869	9.09e-06	0.0138	0.0246	0.5732	152131744
55	phylum	Firmicutes	11	19	rs7247191	T	C	20.5153	-0.0713033	0.0157424	5.92e-06	-0.0409	0.0292	0.161	22899585
56	phylum	Firmicutes	12	5	rs72738886	T	C	20.6213	0.0864609	0.0190398	5.6e-06	-0.0326	0.0329	0.322	35770550
57	phylum	Firmicutes	13	10	rs72771021	C	T	21.0221	-0.141357	0.0308303	4.54e-06	0.0266	0.0349	0.4467	13841631
58	phylum	Firmicutes	14	18	rs8085381	G	A	19.597	0.0647291	0.0146219	9.56e-06	0.0317	0.0226	0.16	29328305
59	phylum	Lentisphaerae	1	15	rs1002941	G	A	21.2804	0.107661	0.0233382	3.97e-06	-0.0097	0.0203	0.633	101242690
60	phylum	Lentisphaerae	2	7	rs11770843	C	T	22.7153	0.111896	0.0234776	1.88e-06	0.0162	0.0187	0.3869	146795379
61	phylum	Lentisphaerae	3	15	rs17114848	G	A	21.1196	0.148972	0.0324162	4.31e-06	-0.0251	0.0297	0.3986	25162535
62	phylum	Lentisphaerae	4	13	rs2031282	A	G	19.8503	0.120412	0.0270263	8.38e-06	-0.0101	0.0233	0.6635	20687179
63	phylum	Lentisphaerae	5	21	rs2825714	A	G	22.8611	-0.138226	0.0289096	1.74e-06	0.0143	0.0236	0.543	21023966
64	phylum	Lentisphaerae	6	10	rs60995569	T	G	22.7426	-0.16062	0.0336806	1.85e-06	0.0051	0.0282	0.8563	53930085
65	phylum	Lentisphaerae	7	9	rs62570196	C	T	24.4104	-0.217203	0.0439621	7.78e-07	-0.0704	0.0442	0.1116	111086170
66	phylum	Lentisphaerae	8	1	rs72640280	A	G	20.5305	0.220185	0.0485947	5.87e-06	0.0383	0.0384	0.3175	11943792
67	phylum	Lentisphaerae	9	20	rs77599476	A	G	22.9642	0.229981	0.0479918	1.65e-06	0.0196	0.0385	0.6105	61394262
68	phylum	Proteobacteria	1	11	rs10750258	A	C	20.5979	-0.0491248	0.010824	5.67e-06	-0.0433	0.0182	0.0170098	123997498
69	phylum	Proteobacteria	2	2	rs11126162	T	C	16.9711	-0.0770689	0.0187079	3.8e-05	0.0005	0.0319	0.9882	68086034
70	phylum	Proteobacteria	3	3	rs11715072	G	A	20.3031	-0.0519289	0.0115246	6.61e-06	-0.0171	0.0192	0.3712	53720793
71	phylum	Proteobacteria	4	19	rs12150865	C	T	23.1177	0.0511615	0.0106407	1.52e-06	-0.004	0.0175	0.8189	43505320
72	phylum	Proteobacteria	5	2	rs12467198	C	T	20.013	0.0498267	0.011138	7.69e-06	-0.0076	0.0177	0.666699	124872681
73	phylum	Proteobacteria	6	7	rs2347697	G	T	21.247	0.0502281	0.0108968	4.04e-06	0.0461	0.019	0.0151098	134388240
74	phylum	Proteobacteria	7	10	rs2532663	G	A	23.6851	-0.125578	0.0258034	1.13e-06	0.0528	0.0293	0.0711492	119247234
75	phylum	Proteobacteria	8	22	rs3890996	T	G	20.183	-0.0474614	0.0105645	7.04e-06	0.0046	0.0176	0.7934	20301800
76	phylum	Proteobacteria	9	12	rs4340090	C	T	18.9751	-0.0668162	0.0153387	1.32e-05	0.0192	0.0271	0.4788	130331764
77	phylum	Proteobacteria	10	2	rs6707783	C	T	20.4698	0.0849593	0.0187782	6.06e-06	0.0043	0.0306	0.8872	52053891
78	phylum	Proteobacteria	11	10	rs72771021	C	T	21.004	0.141726	0.0309242	4.58e-06	0.0266	0.0349	0.4467	13841631
79	phylum	Proteobacteria	12	3	rs922773	C	T	25.9285	-0.0803778	0.0157851	3.54e-07	0.0408	0.029	0.1598	66318042
80	phylum	Tenericutes	1	8	rs10108398	G	A	24.9596	0.0769142	0.0153953	5.85e-07	0.0063	0.0197	0.749799	59440824
81	phylum	Tenericutes	2	1	rs12566890	T	G	19.1763	-0.101147	0.0230978	1.19e-05	0.0052	0.0263	0.8434	61850864
82	phylum	Tenericutes	3	14	rs17214486	C	A	20.2233	0.06099	0.0135623	6.89e-06	-0.0112	0.0189	0.5534	97159674
83	phylum	Tenericutes	4	7	rs2464826	A	C	19.8741	0.0944239	0.0211806	8.27e-06	0.007	0.0277	0.8017	79490250
84	phylum	Tenericutes	5	15	rs28537087	G	A	19.0019	0.0820873	0.0188312	1.31e-05	0.0489	0.0204	0.0166498	95309676
85	phylum	Tenericutes	6	1	rs3768491	A	G	20.8753	-0.0681052	0.0149061	4.9e-06	-0.0093	0.0193	0.628699	109965986
86	phylum	Tenericutes	7	13	rs4885016	T	C	20.3632	-0.0819606	0.0181628	6.41e-06	0.0134	0.0258	0.601999	73170489
87	phylum	Tenericutes	8	20	rs6043847	T	C	21.3746	-0.114937	0.0248606	3.78e-06	0.02	0.0376	0.595701	16259524
88	phylum	Tenericutes	9	11	rs72901605	T	C	22.3383	-0.0841852	0.0178119	2.29e-06	-0.0225	0.0277	0.4166	47103877
89	phylum	Tenericutes	10	14	rs74603314	T	C	22.9238	0.221639	0.0462918	1.69e-06	0.0786	0.0454	0.08342	46519718
90	phylum	Tenericutes	11	11	rs78169027	A	G	20.824	-0.108283	0.0237289	5.03e-06	-0.0103	0.0376	0.7845	108439087
91	phylum	Verrucomicrobia	1	10	rs11252894	A	C	23.2032	0.0784055	0.0162769	1.46e-06	0.0162	0.0206	0.43	5073050
92	phylum	Verrucomicrobia	2	18	rs117107102	A	G	22.8275	0.204283	0.0427565	1.77e-06	0.0273	0.0414	0.5092	49473635
93	phylum	Verrucomicrobia	3	4	rs11729256	T	C	22.495	0.0696984	0.0146953	2.11e-06	-0.0032	0.0233	0.8914	95027272
94	phylum	Verrucomicrobia	4	4	rs12512971	A	C	18.4671	0.171057	0.0398053	1.73e-05	-0.0487	0.0328	0.1379	16548975
95	phylum	Verrucomicrobia	5	15	rs12908520	G	A	21.5244	0.0594916	0.012823	3.49e-06	-0.0182	0.0177	0.3029	97570657
96	phylum	Verrucomicrobia	6	16	rs2602429	C	T	24.7864	0.0764148	0.0153487	6.4e-07	-0.005	0.02	0.8037	81063149
97	phylum	Verrucomicrobia	7	10	rs3995795	C	T	19.4305	0.0610914	0.0138592	1.04e-05	0.0097	0.018	0.590799	11389614
98	phylum	Verrucomicrobia	8	1	rs45598138	C	A	22.202	-0.143901	0.03054	2.45e-06	-0.0671	0.0556	0.2272	55522083
99	phylum	Verrucomicrobia	9	1	rs61779207	G	A	21.1087	-0.0755253	0.0164385	4.34e-06	0.0046	0.0211	0.8279	41074472
100	phylum	Verrucomicrobia	10	4	rs74542928	T	C	25.1439	0.115994	0.0231324	5.32e-07	-0.0408	0.0413	0.3229	100544188
101	phylum	Verrucomicrobia	11	5	rs76430504	T	C	21.3132	-0.11753	0.025458	3.9e-06	0.0186	0.0412	0.6517	40438158
102	phylum	Verrucomicrobia	12	6	rs9349825	A	G	21.0483	-0.0660243	0.0143911	4.48e-06	0.038	0.0226	0.0923889	56341481
103	class	Actinobacteria	1	17	rs11655079	T	C	20.3507	-0.0560674	0.0124286	6.45e-06	-0.0241	0.0225	0.2854	75348675
104	class	Actinobacteria	2	5	rs11745923	G	T	23.8124	0.0563759	0.0115529	1.06e-06	0.0014	0.0179	0.9372	475408
105	class	Actinobacteria	3	1	rs12049045	A	G	19.9356	0.0510452	0.0114325	8.01e-06	-0.0079	0.0181	0.6622	114665485
106	class	Actinobacteria	4	22	rs134366	G	A	22.6624	0.111877	0.023501	1.93e-06	0.0054	0.0349	0.8766	35567355
107	class	Actinobacteria	5	2	rs1376754	G	A	20.489	0.0509242	0.0112503	6e-06	-0.0157	0.0176	0.3739	161611969
108	class	Actinobacteria	6	10	rs1515761	T	C	20.1357	0.0762317	0.0169884	7.21e-06	-0.0724	0.0336	0.0310799	126110032
109	class	Actinobacteria	7	2	rs182549	C	T	85.3772	0.111489	0.012066	2.47e-20	0.0443	0.0179	0.0132599	136616754
110	class	Actinobacteria	8	11	rs4945008	A	G	19.8421	0.0540741	0.0121393	8.41e-06	0.0199	0.018	0.2692	71221248
111	class	Actinobacteria	9	1	rs6660520	A	G	27.9843	0.0711483	0.0134495	1.22e-07	-0.0352	0.0197	0.0742797	207003553
112	class	Actinobacteria	10	5	rs6893855	C	A	14.5209	-0.0771441	0.0173568	8.81e-06	0.0237	0.0287	0.4094	18018467
113	class	Actinobacteria	11	15	rs72767435	T	C	21.3231	-0.126352	0.0273626	3.88e-06	-0.0167	0.0387	0.6669	94852795
114	class	Actinobacteria	12	13	rs7322849	T	C	23.9534	0.0944467	0.0192976	9.87e-07	-0.0031	0.0307	0.9197	112859829
115	class	Actinobacteria	13	8	rs80083040	T	G	20.0376	0.155784	0.0348017	7.59e-06	-0.0034	0.0428	0.9371	65654844
116	class	Actinobacteria	14	6	rs857444	C	T	19.5002	0.0509553	0.011539	1.01e-05	-0.0051	0.0182	0.7802	14617591
117	class	Actinobacteria	15	7	rs961091	G	A	19.8348	0.0501255	0.011255	8.44e-06	-0.0205	0.0182	0.2613	95654718
118	class	Alphaproteobacteria	1	9	rs140912403	C	T	25.5772	-0.160677	0.0317708	4.25e-07	0.0183	0.0377	0.627899	95517807
119	class	Alphaproteobacteria	2	2	rs34569731	A	G	20.0283	0.0705145	0.0157564	7.63e-06	-0.0061	0.0183	0.7392	75630344
120	class	Alphaproteobacteria	3	3	rs55876211	C	T	19.2554	-0.080811	0.0184159	1.14e-05	-0.0095	0.0201	0.6364	84471266
121	class	Alphaproteobacteria	4	3	rs62285697	C	T	19.8123	0.0805256	0.0180912	8.54e-06	-0.0179	0.0203	0.3758	176407911
122	class	Alphaproteobacteria	5	2	rs76784716	A	G	24.7773	0.133271	0.0267738	6.43e-07	-0.024	0.0275	0.3841	169033340
123	class	Alphaproteobacteria	6	12	rs7960664	G	A	20.3053	0.0969489	0.0215149	6.6e-06	0.0002	0.0314	0.9955	89471235
124	class	Alphaproteobacteria	7	3	rs9813022	A	G	23.8403	-0.0751277	0.0153867	1.05e-06	-0.0003	0.0181	0.9877	13726736
125	class	Bacilli	1	4	rs10034695	C	T	13.3411	-0.104434	0.0247882	2.52e-05	0.0139	0.0276	0.6152	151691575
126	class	Bacilli	2	12	rs11110282	A	G	21.6688	-0.101189	0.0217379	3.24e-06	0.0315	0.0411	0.4435	100585559
127	class	Bacilli	3	4	rs11730038	G	A	24.0124	-0.0630747	0.0128717	9.57e-07	0.002	0.0193	0.9173	98049499
128	class	Bacilli	4	11	rs12797734	T	C	20.363	0.0572158	0.0126793	6.41e-06	0.0029	0.0205	0.8858	8332350
129	class	Bacilli	5	3	rs13068444	A	G	19.4144	0.0601035	0.0136407	1.05e-05	0.0046	0.023	0.8425	64398863
130	class	Bacilli	6	2	rs1595463	C	A	19.2998	0.0476864	0.0108547	1.12e-05	0.0023	0.0177	0.8976	231723657
131	class	Bacilli	7	9	rs28564647	T	G	19.8548	-0.0613034	0.0137579	8.36e-06	0.0217	0.0237	0.3601	101101172
132	class	Bacilli	8	8	rs2952251	A	G	23.3615	-0.0598868	0.0123903	1.34e-06	0.0037	0.0228	0.871	10143164
133	class	Bacilli	9	19	rs34989881	A	G	20.374	0.111056	0.0246039	6.37e-06	-0.0478	0.0417	0.2513	51959855
134	class	Bacilli	10	16	rs35344081	G	A	23.7718	0.0619529	0.0127066	1.08e-06	-0.0234	0.0199	0.239	991253
135	class	Bacilli	11	17	rs4028634	T	C	22.4646	0.0520614	0.0109842	2.14e-06	0.001	0.0182	0.9542	40835649
136	class	Bacilli	12	4	rs4459992	T	C	21.2066	0.0535854	0.0116362	4.12e-06	-0.0084	0.0187	0.6516	7431487
137	class	Bacilli	13	1	rs57872228	C	T	23.7569	-0.0714773	0.0146647	1.09e-06	-0.0124	0.0274	0.649999	200418805
138	class	Bacilli	14	15	rs694949	A	G	20.3135	-0.081146	0.0180042	6.57e-06	-0.0108	0.0299	0.7179	58738075
139	class	Bacilli	15	3	rs74663707	C	T	19.095	0.0979154	0.0224074	1.24e-05	0.0095	0.0356	0.7902	184371224
140	class	Bacilli	16	5	rs77558518	A	G	23.1577	-0.107255	0.0222879	1.49e-06	-0.023	0.0299	0.441199	174173171
141	class	Bacilli	17	7	rs78938557	T	C	21.5142	0.108007	0.0232858	3.51e-06	0.0803	0.0523	0.1246	36349586
142	class	Bacilli	18	13	rs9581006	C	T	23.2075	0.225309	0.0467697	1.45e-06	-0.0127	0.0468	0.7858	24973509
143	class	Bacteroidia	1	10	rs11146701	A	G	20.1861	0.0473596	0.010541	7.03e-06	-0.0161	0.0234	0.490601	39062269
145	class	Bacteroidia	3	9	rs13291434	T	C	22.54	0.0694656	0.0149789	3.53e-06	0.0407	0.0253	0.1084	116888634
146	class	Bacteroidia	4	22	rs17343978	A	C	21.0668	-0.0552057	0.0120278	4.44e-06	0.018	0.0217	0.4064	27433885
147	class	Bacteroidia	5	2	rs2032750	T	C	22.6567	-0.0508393	0.0106807	1.94e-06	-0.0004	0.0177	0.9828	53831026
148	class	Bacteroidia	6	3	rs4916508	G	A	19.6413	-0.0466729	0.0105312	9.34e-06	-0.0096	0.0178	0.5887	195936789
149	class	Bacteroidia	7	13	rs55773148	G	A	26.3413	-0.121514	0.0236759	2.86e-07	0.071	0.0391	0.0694592	70523029
150	class	Bacteroidia	8	8	rs62531359	T	G	19.1381	0.0655728	0.0149891	1.22e-05	0.0148	0.0227	0.513701	70916181
151	class	Bacteroidia	9	9	rs62575403	C	T	20.2636	0.140055	0.0311128	6.75e-06	0.0324	0.0442	0.4636	136493820
152	class	Bacteroidia	10	1	rs72706335	T	C	20.3145	-0.22241	0.0493458	6.57e-06	-0.0126	0.055	0.8189	157495438
153	class	Bacteroidia	11	3	rs73846128	A	G	21.7345	-0.0648523	0.013349	1.18e-06	0.013	0.0246	0.5974	89340254
154	class	Bacteroidia	12	8	rs79585701	A	C	18.6872	0.0646823	0.0149628	1.54e-05	0.0044	0.0252	0.8605	13110185
155	class	Bacteroidia	13	16	rs929878	C	T	20.3723	-0.0548532	0.012153	6.37e-06	-0.0037	0.0214	0.8631	74290641
156	class	Betaproteobacteria	1	3	rs11128180	A	G	21.2033	0.0592944	0.0128769	4.13e-06	-0.0106	0.0207	0.609799	70592215
157	class	Betaproteobacteria	2	4	rs1511453	A	G	21.5016	0.0923492	0.0199158	3.54e-06	-0.0494	0.0374	0.1867	23588462
158	class	Betaproteobacteria	3	1	rs1928341	A	G	22.661	0.0525581	0.0110408	1.93e-06	-0.0336	0.0179	0.0600302	153240013
159	class	Betaproteobacteria	4	13	rs2321387	G	A	20.4304	-0.0494596	0.0109424	6.18e-06	0.0311	0.0178	0.0805008	58689340
160	class	Betaproteobacteria	5	7	rs2613606	C	T	22.1226	-0.0513106	0.0109091	2.56e-06	-0.0013	0.0178	0.9422	111285025
161	class	Betaproteobacteria	6	9	rs320161	A	G	20.5641	0.0572286	0.01262	5.77e-06	0.0062	0.0209	0.767901	104899117
162	class	Betaproteobacteria	7	4	rs4033856	C	T	24.7756	0.0832423	0.0167237	6.44e-07	0.0386	0.0314	0.2193	45642485
163	class	Betaproteobacteria	8	20	rs6087811	T	G	24.2783	-0.0978177	0.0198522	8.34e-07	-0.0046	0.0292	0.8744	30596130
164	class	Betaproteobacteria	9	5	rs62395635	T	C	21.6228	0.109741	0.0236	3.32e-06	-0.0277	0.0367	0.451	173497796
165	class	Betaproteobacteria	10	15	rs75242906	C	T	18.6007	-0.121083	0.028075	1.61e-05	-0.0109	0.0322	0.734199	56786407
166	class	Clostridia	1	12	rs10774377	A	G	21.3902	0.052659	0.0113858	3.75e-06	0.0002	0.0177	0.9917	5942519
167	class	Clostridia	2	21	rs112334273	G	A	25.3141	0.0641008	0.0127404	4.87e-07	-0.0055	0.0196	0.7777	40703251
168	class	Clostridia	3	4	rs13105690	T	C	20.044	-0.0529097	0.011818	7.57e-06	-0.0282	0.0196	0.1501	7420184
169	class	Clostridia	4	5	rs13179700	T	C	21.8303	0.0511937	0.0109569	2.98e-06	0.0127	0.0185	0.4921	149077788
170	class	Clostridia	5	5	rs1842454	G	A	18.4662	-0.0547202	0.0127338	1.73e-05	0.0004	0.0226	0.9857	105060362
171	class	Clostridia	6	14	rs2273429	A	G	22.3637	-0.0724037	0.0153105	2.26e-06	0.0686	0.0286	0.01646	52494072
172	class	Clostridia	7	2	rs3792064	G	A	16.4883	0.0795651	0.0182521	1.31e-05	0.0026	0.0393	0.9469	231678413
173	class	Clostridia	8	20	rs6126494	G	T	21.7157	-0.0969353	0.0211699	4.67e-06	-0.0508	0.037	0.1702	50800275
174	class	Clostridia	9	3	rs6797343	G	T	19.3751	0.0592279	0.0134556	1.07e-05	0.0192	0.0224	0.3894	89268714
175	class	Clostridia	10	4	rs6814436	T	C	24.0751	0.0739995	0.0150815	9.27e-07	-0.0028	0.0253	0.9113	161507301
176	class	Clostridia	11	4	rs6815608	T	C	24.2292	0.103803	0.0210883	8.55e-07	0.0138	0.0246	0.5732	152131744
177	class	Clostridia	12	5	rs72738886	T	C	20.6969	0.086617	0.0190393	5.38e-06	-0.0326	0.0329	0.322	35770550
178	class	Clostridia	13	18	rs72915163	T	C	23.2275	-0.0581025	0.0120557	1.44e-06	-0.0153	0.0214	0.477	48792829
179	class	Coriobacteriia	1	10	rs11250875	T	C	21.5256	0.06075	0.0130939	3.49e-06	0.0171	0.0214	0.4234	1922731
180	class	Coriobacteriia	2	17	rs11656361	A	C	19.3939	0.0773006	0.017553	1.06e-05	-0.0413	0.0227	0.0691497	8121332
181	class	Coriobacteriia	3	19	rs12974142	G	A	19.8646	0.0789796	0.0177205	8.31e-06	-0.0384	0.0344	0.2632	52895166
182	class	Coriobacteriia	4	7	rs13307134	C	T	20.0718	0.0565686	0.0126265	7.46e-06	0.0015	0.0235	0.9477	105084680
183	class	Coriobacteriia	5	5	rs1397793	G	A	19.6815	-0.0498855	0.0112446	9.15e-06	-0.0006	0.0193	0.9769	90471451
184	class	Coriobacteriia	6	12	rs1816223	A	G	20.6523	-0.0586265	0.0129006	5.51e-06	0.0275	0.022	0.2113	11494021
185	class	Coriobacteriia	7	1	rs240104	T	C	22.6296	-0.0603429	0.0126849	1.96e-06	-0.0234	0.0196	0.2337	176571431
186	class	Coriobacteriia	8	3	rs2442778	G	A	20.2719	-0.116408	0.0258545	6.72e-06	0.096	0.0398	0.0158599	11654412
187	class	Coriobacteriia	9	9	rs3025411	A	G	19.5657	0.0926543	0.0209468	9.72e-06	0.0294	0.0288	0.3069	136512906
188	class	Coriobacteriia	10	17	rs34739816	G	T	21.5943	0.0965017	0.0207666	3.37e-06	0.0184	0.0378	0.6271	37376685
189	class	Coriobacteriia	11	20	rs67561917	A	G	21.4863	-0.0714367	0.0154113	3.56e-06	-0.0364	0.0227	0.109	62072077
190	class	Coriobacteriia	12	10	rs719099	A	G	24.9568	0.0778402	0.0155815	5.86e-07	-0.0142	0.0295	0.6316	65799217
191	class	Coriobacteriia	13	14	rs8010111	G	A	20.3278	-0.103377	0.0229286	6.52e-06	-0.0565	0.0321	0.0780405	39660509
192	class	Deltaproteobacteria	1	10	rs11599763	T	C	21.49	-0.0544219	0.0117397	3.56e-06	0.0033	0.018	0.8539	11855599
193	class	Deltaproteobacteria	2	18	rs17084793	G	A	19.8501	-0.0710762	0.015953	8.38e-06	0.0107	0.025	0.668299	69312914
194	class	Deltaproteobacteria	3	9	rs17791387	A	G	22.7607	-0.0735881	0.0154246	1.83e-06	0.0094	0.0299	0.7526	81834426
195	class	Deltaproteobacteria	4	21	rs2838334	G	A	20.4801	0.0561722	0.0124124	6.03e-06	-0.0273	0.0184	0.1379	45064961
196	class	Deltaproteobacteria	5	2	rs3935584	C	T	20.4851	-0.0523485	0.011566	6.01e-06	0.0102	0.0176	0.561399	233929283
197	class	Deltaproteobacteria	6	17	rs4506934	C	T	21.6656	-0.0936514	0.02012	3.25e-06	-0.0327	0.0275	0.235	2856662
198	class	Deltaproteobacteria	7	8	rs55744759	A	G	20.8538	-0.0779693	0.0170738	4.96e-06	0.0249	0.0278	0.3698	57867671
199	class	Deltaproteobacteria	8	20	rs6058181	C	T	24.755	0.0825716	0.0165958	6.51e-07	0.0308	0.0238	0.1964	33694801
200	class	Deltaproteobacteria	9	15	rs62020470	A	G	20.4801	-0.0585411	0.0129358	6.03e-06	-0.0207	0.0229	0.3669	96161065
201	class	Deltaproteobacteria	10	11	rs7936267	A	G	21.1659	-0.0560975	0.0123206	5.29e-06	-0.0213	0.0183	0.2437	10660816
202	class	Deltaproteobacteria	11	16	rs9928243	C	A	20.9227	-0.0538457	0.0117718	4.78e-06	-0.0276	0.0176	0.1164	71541641
203	class	Erysipelotrichia	1	10	rs10781552	C	T	22.6329	-0.0552212	0.0116074	1.96e-06	0.0154	0.0196	0.4313	133897233
204	class	Erysipelotrichia	2	13	rs17530232	A	G	21.0423	0.10305	0.0224648	4.49e-06	0.0136	0.0396	0.7305	40385457
205	class	Erysipelotrichia	3	1	rs1884466	C	T	19.7598	-0.0475363	0.0106939	8.78e-06	0.0037	0.0177	0.8337	64139196
206	class	Erysipelotrichia	4	3	rs2300774	G	A	24.0937	0.0524152	0.0106784	9.18e-07	0.0179	0.0176	0.3095	195793712
207	class	Erysipelotrichia	5	1	rs290833	T	G	19.9425	-0.0497374	0.0111376	7.98e-06	0.0048	0.0176	0.787399	97457427
208	class	Erysipelotrichia	6	17	rs35161940	T	C	23.1182	-0.0806041	0.0167641	1.52e-06	-0.0263	0.0284	0.3535	70327224
209	class	Erysipelotrichia	7	14	rs4078432	C	T	20.7232	-0.0608929	0.0133764	5.31e-06	0.0044	0.0234	0.852	48997206
210	class	Erysipelotrichia	8	14	rs56970041	T	G	19.3854	0.0724144	0.0164471	1.07e-05	0.0717	0.0367	0.0507399	80357610
211	class	Erysipelotrichia	9	8	rs62504403	C	T	28.3706	0.0681159	0.0127883	1e-07	0.0336	0.0222	0.1295	38803551
212	class	Erysipelotrichia	10	18	rs7234058	T	C	23.7438	-0.0945759	0.0194091	1.1e-06	-0.0052	0.0306	0.866	5830507
213	class	Erysipelotrichia	11	8	rs7826267	T	G	17.755	-0.0839071	0.0199131	2.51e-05	-0.0061	0.0357	0.8647	2954952
214	class	Erysipelotrichia	12	14	rs8003149	C	T	21.2477	0.0538798	0.0116888	4.04e-06	0.0157	0.0187	0.4019	56156504
215	class	Erysipelotrichia	13	5	rs921306	T	C	20.8797	0.0493866	0.0109127	6.02e-06	-0.0023	0.0179	0.8988	3004396
216	class	Gammaproteobacteria	1	12	rs11181912	G	A	23.7673	-0.0579153	0.0118796	1.09e-06	0.014	0.0188	0.4571	43572952
217	class	Gammaproteobacteria	2	1	rs12404135	A	G	20.9329	-0.0788843	0.0172415	4.76e-06	-0.0654	0.0329	0.0468997	186502694
218	class	Gammaproteobacteria	3	2	rs6706173	A	C	25.7257	0.074251	0.0146392	3.94e-07	-0.0022	0.0255	0.9308	167986992
219	class	Gammaproteobacteria	4	3	rs75101789	C	T	20.0023	0.0729012	0.0163003	7.73e-06	-0.0415	0.0313	0.1857	18615903
220	class	Gammaproteobacteria	5	18	rs79795896	A	G	20.5307	-0.15921	0.0351373	5.87e-06	0.0309	0.0417	0.4586	48185248
221	class	Gammaproteobacteria	6	6	rs9494710	C	T	20.6625	-0.0549673	0.0120924	5.48e-06	0.0077	0.0188	0.681601	137612554
222	class	Lentisphaeria	1	15	rs1002941	G	A	20.2334	0.105025	0.0233484	6.85e-06	-0.0097	0.0203	0.633	101242690
223	class	Lentisphaeria	2	7	rs11770843	C	T	21.7066	0.109431	0.0234879	3.18e-06	0.0162	0.0187	0.3869	146795379
224	class	Lentisphaeria	3	15	rs17114848	G	A	22.0729	0.152377	0.0324332	2.62e-06	-0.0251	0.0297	0.3986	25162535
225	class	Lentisphaeria	4	13	rs2031282	A	G	20.4905	0.122369	0.0270329	5.99e-06	-0.0101	0.0233	0.6635	20687179
226	class	Lentisphaeria	5	21	rs2825714	A	G	22.5685	-0.13741	0.0289246	2.03e-06	0.0143	0.0236	0.543	21023966
227	class	Lentisphaeria	6	9	rs62570196	C	T	24.1922	-0.21635	0.0439866	8.72e-07	-0.0704	0.0442	0.1116	111086170
228	class	Lentisphaeria	7	1	rs72640280	A	G	20.5134	0.220207	0.0486196	5.92e-06	0.0383	0.0384	0.3175	11943792
229	class	Lentisphaeria	8	20	rs77599476	A	G	23.0022	0.230292	0.0480168	1.62e-06	0.0196	0.0385	0.6105	61394262
230	class	Melainabacteria	1	14	rs10148250	G	A	19.8662	0.0861928	0.0193381	8.31e-06	0.0334	0.0186	0.0729407	107061448
231	class	Melainabacteria	2	9	rs10738747	G	A	19.5141	0.0814624	0.0184409	9.99e-06	0.0191	0.0177	0.2826	26184578
232	class	Melainabacteria	3	16	rs11150282	T	C	25.2356	0.0989488	0.0196972	5.07e-07	0.0253	0.0182	0.1661	80493705
233	class	Melainabacteria	4	9	rs113884518	T	C	20.3708	-0.205352	0.0454982	6.38e-06	0.011	0.0576	0.8493	24648997
234	class	Melainabacteria	5	17	rs28678345	T	C	20.8184	0.214848	0.0470878	5.05e-06	0.0926	0.0411	0.0242198	53906328
235	class	Melainabacteria	6	11	rs367480	G	A	20.3226	-0.083758	0.0185796	6.54e-06	-0.0212	0.0184	0.2484	2937631
236	class	Melainabacteria	7	9	rs4129395	G	A	23.44	0.0896187	0.0185106	1.29e-06	0.0226	0.0176	0.1989	115975389
237	class	Melainabacteria	8	18	rs789069	A	C	19.5305	-0.103539	0.0234287	9.9e-06	0.0134	0.0251	0.5943	1008278
238	class	Melainabacteria	9	15	rs79790072	T	C	21.5989	0.226722	0.0487841	3.36e-06	0.0045	0.0504	0.9292	100747683
239	class	Melainabacteria	10	3	rs9864379	T	C	29.8118	-0.159735	0.0292553	4.76e-08	0.0261	0.0247	0.2909	14306949
240	class	Methanobacteria	1	2	rs10202904	T	G	26.7615	-0.121754	0.0235357	2.3e-07	0.0045	0.0179	0.802	125440268
241	class	Methanobacteria	2	19	rs10424197	G	A	20.2106	-0.111274	0.0247517	6.94e-06	0.0131	0.0203	0.5181	46439321
242	class	Methanobacteria	3	3	rs4257531	G	A	20.3158	0.164498	0.0364959	6.57e-06	-0.0185	0.0288	0.5206	2086167
243	class	Methanobacteria	4	19	rs6508769	T	C	19.8564	0.153519	0.0344519	8.35e-06	0.0411	0.0248	0.0976293	28827760
244	class	Methanobacteria	5	7	rs73068003	G	T	20.2063	-0.15814	0.0351803	6.95e-06	-0.0195	0.0296	0.5109	10773932
245	class	Methanobacteria	6	13	rs73457410	A	G	24.316	0.21534	0.0436695	8.18e-07	-0.0043	0.0363	0.9062	41956181
246	class	Methanobacteria	7	12	rs75208022	C	T	21.7173	-0.227245	0.048763	3.16e-06	-0.0132	0.0303	0.6631	21338861
247	class	Methanobacteria	8	4	rs894996	C	A	23.3495	0.216999	0.0449076	1.35e-06	-0.0397	0.0345	0.2495	104418307
248	class	Mollicutes	1	8	rs10108398	G	A	24.9596	0.0769142	0.0153953	5.85e-07	0.0063	0.0197	0.749799	59440824
249	class	Mollicutes	2	1	rs12566890	T	G	19.1763	-0.101147	0.0230978	1.19e-05	0.0052	0.0263	0.8434	61850864
250	class	Mollicutes	3	14	rs17214486	C	A	20.2233	0.06099	0.0135623	6.89e-06	-0.0112	0.0189	0.5534	97159674
251	class	Mollicutes	4	7	rs2464826	A	C	19.8741	0.0944239	0.0211806	8.27e-06	0.007	0.0277	0.8017	79490250
252	class	Mollicutes	5	15	rs28537087	G	A	19.0019	0.0820873	0.0188312	1.31e-05	0.0489	0.0204	0.0166498	95309676
253	class	Mollicutes	6	1	rs3768491	A	G	20.8753	-0.0681052	0.0149061	4.9e-06	-0.0093	0.0193	0.628699	109965986
254	class	Mollicutes	7	13	rs4885016	T	C	20.3632	-0.0819606	0.0181628	6.41e-06	0.0134	0.0258	0.601999	73170489
255	class	Mollicutes	8	20	rs6043847	T	C	21.3746	-0.114937	0.0248606	3.78e-06	0.02	0.0376	0.595701	16259524
256	class	Mollicutes	9	11	rs72901605	T	C	22.3383	-0.0841852	0.0178119	2.29e-06	-0.0225	0.0277	0.4166	47103877
257	class	Mollicutes	10	14	rs74603314	T	C	22.9238	0.221639	0.0462918	1.69e-06	0.0786	0.0454	0.08342	46519718
258	class	Mollicutes	11	11	rs78169027	A	G	20.824	-0.108283	0.0237289	5.03e-06	-0.0103	0.0376	0.7845	108439087
259	class	Negativicutes	1	7	rs1135612	G	A	19.7614	0.0529785	0.0119177	8.77e-06	-0.0183	0.0216	0.3948	75609677
260	class	Negativicutes	2	3	rs13086907	G	A	22.5315	0.0625312	0.0131735	2.07e-06	0.041	0.0211	0.0523299	142135117
261	class	Negativicutes	3	5	rs1643968	T	C	25.339	-0.0565284	0.0112298	4.81e-07	-0.0079	0.0183	0.665701	165266628
262	class	Negativicutes	4	10	rs1649999	A	G	20.2462	0.0748989	0.0166458	6.81e-06	-0.0168	0.0296	0.5707	80086072
263	class	Negativicutes	5	21	rs2834062	A	G	20.1897	0.0489057	0.0108842	7.01e-06	-0.012	0.0193	0.5354	34377485
264	class	Negativicutes	6	7	rs4722181	T	G	22.4518	0.0501306	0.0105798	2.15e-06	-0.0425	0.0176	0.0159801	22817571
265	class	Negativicutes	7	16	rs60274479	T	C	24.1822	-0.0659623	0.0134137	8.76e-07	0.0097	0.0221	0.6611	21249925
266	class	Negativicutes	8	9	rs61249479	A	C	21.2357	0.0777075	0.0168628	4.06e-06	0.0622	0.0242	0.0102101	124912908
267	class	Negativicutes	9	15	rs71405394	G	A	22.539	-0.114178	0.02405	2.06e-06	0.0297	0.0349	0.3945	101245088
268	class	Negativicutes	10	4	rs73232831	G	A	23.2421	-0.151829	0.0314932	1.43e-06	0.083	0.048	0.0834104	17413426
269	class	Negativicutes	11	10	rs9423647	G	A	20.628	0.047817	0.0105282	5.58e-06	-0.0355	0.0176	0.0439097	5579818
270	class	Verrucomicrobiae	1	12	rs111862613	T	C	21.2517	0.090699	0.0196746	4.03e-06	-0.0039	0.0235	0.8689	130309670
271	class	Verrucomicrobiae	2	18	rs117107102	A	G	22.4934	0.204683	0.0431573	2.11e-06	0.0273	0.0414	0.5092	49473635
272	class	Verrucomicrobiae	3	4	rs11729256	T	C	24.9277	0.0749798	0.0150177	5.95e-07	-0.0032	0.0233	0.8914	95027272
273	class	Verrucomicrobiae	4	15	rs12908520	G	A	22.3404	0.0618926	0.0130946	2.28e-06	-0.0182	0.0177	0.3029	97570657
274	class	Verrucomicrobiae	5	16	rs2602429	C	T	22.8628	0.0746844	0.0156194	1.74e-06	-0.005	0.02	0.8037	81063149
275	class	Verrucomicrobiae	6	10	rs4242783	G	A	21.7815	0.0689292	0.0147693	3.06e-06	0.0013	0.0195	0.9465	5064327
276	class	Verrucomicrobiae	7	11	rs4936098	A	G	22.7856	0.0648843	0.0135928	1.81e-06	-0.0102	0.0184	0.578801	130280667
277	class	Verrucomicrobiae	8	1	rs61779207	G	A	20.4318	-0.0758309	0.0167762	6.18e-06	0.0046	0.0211	0.8279	41074472
278	class	Verrucomicrobiae	9	4	rs74542928	T	C	22.5076	0.112164	0.0236422	2.09e-06	-0.0408	0.0413	0.3229	100544188
279	class	Verrucomicrobiae	10	6	rs9349825	A	G	22.8981	-0.0704036	0.0147128	1.71e-06	0.038	0.0226	0.0923889	56341481
280	class	Verrucomicrobiae	11	20	rs941682	G	A	19.2902	-0.0631436	0.0143767	1.12e-05	0.016	0.0196	0.4137	31867840
281	order	Actinomycetale	1	9	rs2889192	G	T	20.5542	0.0884052	0.0194997	5.8e-06	-0.0475	0.0248	0.0554396	76394568
282	order	Actinomycetale	2	6	rs34583783	G	T	21.9084	0.123688	0.0264254	2.86e-06	-0.0323	0.0367	0.3791	67207371
283	order	Actinomycetale	3	6	rs35011108	A	G	22.9868	0.241546	0.0503803	1.63e-06	0.0046	0.0351	0.8968	133007480
284	order	Actinomycetale	4	6	rs4073240	G	A	20.7287	0.074973	0.0164672	5.29e-06	0.0056	0.018	0.756201	169224781
285	order	Bacillales	1	7	rs10233278	T	C	21.9054	-0.116319	0.0248527	2.86e-06	0.0293	0.0178	0.0992796	117496144
286	order	Bacillales	2	19	rs10410917	T	C	21.0493	0.11471	0.0250025	4.48e-06	-0.0162	0.018	0.3669	14970441
287	order	Bacillales	3	11	rs11034576	A	G	20.6039	0.205765	0.0453311	5.65e-06	0.0026	0.0265	0.9206	38085711
288	order	Bacillales	4	1	rs11207728	G	A	20.8047	-0.14455	0.0316912	5.09e-06	0.0074	0.0238	0.756599	61827534
289	order	Bacillales	5	14	rs11844714	A	G	20.0043	-0.143245	0.0320272	7.73e-06	0.0132	0.0217	0.5439	49001226
290	order	Bacillales	6	20	rs1287018	G	A	19.5338	0.141125	0.0319309	9.88e-06	-0.0213	0.0225	0.3442	5826474
291	order	Bacillales	7	7	rs4617108	A	G	22.3903	0.248861	0.0525929	2.22e-06	-0.0419	0.0313	0.1818	49423832
292	order	Bacillales	8	4	rs74420793	A	G	21.5997	-0.164413	0.0353763	3.36e-06	-0.0016	0.0287	0.9551	127766709
293	order	Bacteroidales	1	10	rs11146701	A	G	20.1861	0.0473596	0.010541	7.03e-06	-0.0161	0.0234	0.490601	39062269
295	order	Bacteroidales	3	9	rs13291434	T	C	22.54	0.0694656	0.0149789	3.53e-06	0.0407	0.0253	0.1084	116888634
296	order	Bacteroidales	4	22	rs17343978	A	C	21.0668	-0.0552057	0.0120278	4.44e-06	0.018	0.0217	0.4064	27433885
297	order	Bacteroidales	5	2	rs2032750	T	C	22.6567	-0.0508393	0.0106807	1.94e-06	-0.0004	0.0177	0.9828	53831026
298	order	Bacteroidales	6	3	rs4916508	G	A	19.6413	-0.0466729	0.0105312	9.34e-06	-0.0096	0.0178	0.5887	195936789
299	order	Bacteroidales	7	13	rs55773148	G	A	26.3413	-0.121514	0.0236759	2.86e-07	0.071	0.0391	0.0694592	70523029
300	order	Bacteroidales	8	8	rs62531359	T	G	19.1381	0.0655728	0.0149891	1.22e-05	0.0148	0.0227	0.513701	70916181
301	order	Bacteroidales	9	9	rs62575403	C	T	20.2636	0.140055	0.0311128	6.75e-06	0.0324	0.0442	0.4636	136493820
302	order	Bacteroidales	10	1	rs72706335	T	C	20.3145	-0.22241	0.0493458	6.57e-06	-0.0126	0.055	0.8189	157495438
303	order	Bacteroidales	11	3	rs73846128	A	G	21.7345	-0.0648523	0.013349	1.18e-06	0.013	0.0246	0.5974	89340254
304	order	Bacteroidales	12	8	rs79585701	A	C	18.6872	0.0646823	0.0149628	1.54e-05	0.0044	0.0252	0.8605	13110185
305	order	Bacteroidales	13	16	rs929878	C	T	20.3723	-0.0548532	0.012153	6.37e-06	-0.0037	0.0214	0.8631	74290641
306	order	Bifidobacteriales	1	11	rs10831953	G	A	18.8693	0.0537537	0.0123746	1.4e-05	0.0013	0.0191	0.9444	13098051
307	order	Bifidobacteriales	2	16	rs12446429	T	C	18.04	0.0810099	0.019073	2.16e-05	0.012	0.0228	0.599	898055
308	order	Bifidobacteriales	3	2	rs13020688	G	A	22.8872	0.0584045	0.0122081	1.72e-06	0.0328	0.0192	0.0873897	192878532
309	order	Bifidobacteriales	4	2	rs182549	C	T	85.3717	0.11707	0.0126703	2.47e-20	0.0443	0.0179	0.0132599	136616754
310	order	Bifidobacteriales	5	5	rs4957061	T	C	23.7614	0.0569873	0.0116907	1.09e-06	-0.0275	0.0179	0.1244	521096
311	order	Bifidobacteriales	6	17	rs540489	T	G	20.9567	-0.0632518	0.013817	4.7e-06	-0.0007	0.023	0.9762	72897722
312	order	Bifidobacteriales	7	4	rs55888705	A	G	19.8114	0.053673	0.0120586	8.55e-06	-0.0304	0.0195	0.1186	1517826
313	order	Bifidobacteriales	8	6	rs6899771	A	G	20.3655	-0.0914312	0.0202604	6.4e-06	0.0325	0.0291	0.2646	97406220
314	order	Bifidobacteriales	9	15	rs7174549	C	T	19.5898	0.0551726	0.0124655	9.6e-06	-0.0137	0.0183	0.4516	92463303
315	order	Bifidobacteriales	10	13	rs7322849	T	C	30.3202	0.110676	0.0200996	3.66e-08	-0.0031	0.0307	0.9197	112859829
316	order	Bifidobacteriales	11	6	rs857444	C	T	21.0752	0.0553965	0.0120669	4.42e-06	-0.0051	0.0182	0.7802	14617591
317	order	Burkholderiales	1	4	rs1511453	A	G	20.8564	0.0910999	0.0199479	4.95e-06	-0.0494	0.0374	0.1867	23588462
318	order	Burkholderiales	2	1	rs1928341	A	G	21.0837	0.0507782	0.0110587	4.4e-06	-0.0336	0.0179	0.0600302	153240013
319	order	Burkholderiales	3	13	rs2321387	G	A	21.5319	-0.0508514	0.0109588	3.48e-06	0.0311	0.0178	0.0805008	58689340
320	order	Burkholderiales	4	7	rs2613606	C	T	20.9038	-0.0499561	0.0109264	4.83e-06	-0.0013	0.0178	0.9422	111285025
321	order	Burkholderiales	5	4	rs4033856	C	T	24.7618	0.0833446	0.0167489	6.49e-07	0.0386	0.0314	0.2193	45642485
322	order	Burkholderiales	6	20	rs6087811	T	G	26.1077	-0.101587	0.0198817	3.23e-07	-0.0046	0.0292	0.8744	30596130
323	order	Burkholderiales	7	2	rs62191117	A	G	26.3495	0.0679995	0.0132471	2.85e-07	-0.0069	0.0217	0.7509	239900775
324	order	Burkholderiales	8	5	rs62395635	T	C	21.6212	0.109911	0.0236375	3.32e-06	-0.0277	0.0367	0.451	173497796
325	order	Burkholderiales	9	15	rs75242906	C	T	18.4983	-0.120974	0.0281273	1.7e-05	-0.0109	0.0322	0.734199	56786407
326	order	Burkholderiales	10	3	rs7638039	T	C	21.017	0.0580987	0.012673	4.55e-06	0.0106	0.0204	0.6028	70588939
327	order	Clostridiales	1	12	rs10774377	A	G	21.0995	0.0523003	0.0113859	4.36e-06	0.0002	0.0177	0.9917	5942519
328	order	Clostridiales	2	21	rs112334273	G	A	25.1857	0.0639383	0.0127404	5.21e-07	-0.0055	0.0196	0.7777	40703251
329	order	Clostridiales	3	4	rs13105690	T	C	19.9186	-0.0527441	0.011818	8.08e-06	-0.0282	0.0196	0.1501	7420184
330	order	Clostridiales	4	5	rs13179700	T	C	21.7464	0.0510953	0.0109569	3.11e-06	0.0127	0.0185	0.4921	149077788
331	order	Clostridiales	5	5	rs1842454	G	A	18.2285	-0.0543676	0.012734	1.96e-05	0.0004	0.0226	0.9857	105060362
332	order	Clostridiales	6	14	rs2273429	A	G	22.4969	-0.0726191	0.0153105	2.1e-06	0.0686	0.0286	0.01646	52494072
333	order	Clostridiales	7	2	rs290772	G	A	18.4227	0.084254	0.0196297	1.77e-05	0.0746	0.0391	0.0565497	102126220
334	order	Clostridiales	8	2	rs3792064	G	A	16.532	0.0796705	0.0182521	1.27e-05	0.0026	0.0393	0.9469	231678413
335	order	Clostridiales	9	20	rs6126494	G	T	21.6329	-0.0967501	0.0211699	4.87e-06	-0.0508	0.037	0.1702	50800275
336	order	Clostridiales	10	3	rs6442336	C	T	19.4582	-0.0547729	0.0124169	1.03e-05	-0.0503	0.0203	0.0131999	12870886
337	order	Clostridiales	11	4	rs6814436	T	C	24.1968	0.0741858	0.0150814	8.7e-07	-0.0028	0.0253	0.9113	161507301
338	order	Clostridiales	12	4	rs6815608	T	C	24.3628	0.104089	0.0210883	7.98e-07	0.0138	0.0246	0.5732	152131744
339	order	Clostridiales	13	5	rs72738886	T	C	20.6571	0.0865333	0.0190392	5.49e-06	-0.0326	0.0329	0.322	35770550
340	order	Clostridiales	14	18	rs72915163	T	C	23.1651	-0.0580246	0.0120558	1.49e-06	-0.0153	0.0214	0.477	48792829
341	order	Coriobacteriales	1	10	rs11250875	T	C	21.5256	0.06075	0.0130939	3.49e-06	0.0171	0.0214	0.4234	1922731
342	order	Coriobacteriales	2	17	rs11656361	A	C	19.3939	0.0773006	0.017553	1.06e-05	-0.0413	0.0227	0.0691497	8121332
343	order	Coriobacteriales	3	19	rs12974142	G	A	19.8646	0.0789796	0.0177205	8.31e-06	-0.0384	0.0344	0.2632	52895166
344	order	Coriobacteriales	4	7	rs13307134	C	T	20.0718	0.0565686	0.0126265	7.46e-06	0.0015	0.0235	0.9477	105084680
345	order	Coriobacteriales	5	5	rs1397793	G	A	19.6815	-0.0498855	0.0112446	9.15e-06	-0.0006	0.0193	0.9769	90471451
346	order	Coriobacteriales	6	12	rs1816223	A	G	20.6523	-0.0586265	0.0129006	5.51e-06	0.0275	0.022	0.2113	11494021
347	order	Coriobacteriales	7	1	rs240104	T	C	22.6296	-0.0603429	0.0126849	1.96e-06	-0.0234	0.0196	0.2337	176571431
348	order	Coriobacteriales	8	3	rs2442778	G	A	20.2719	-0.116408	0.0258545	6.72e-06	0.096	0.0398	0.0158599	11654412
349	order	Coriobacteriales	9	9	rs3025411	A	G	19.5657	0.0926543	0.0209468	9.72e-06	0.0294	0.0288	0.3069	136512906
350	order	Coriobacteriales	10	17	rs34739816	G	T	21.5943	0.0965017	0.0207666	3.37e-06	0.0184	0.0378	0.6271	37376685
351	order	Coriobacteriales	11	20	rs67561917	A	G	21.4863	-0.0714367	0.0154113	3.56e-06	-0.0364	0.0227	0.109	62072077
352	order	Coriobacteriales	12	10	rs719099	A	G	24.9568	0.0778402	0.0155815	5.86e-07	-0.0142	0.0295	0.6316	65799217
353	order	Coriobacteriales	13	14	rs8010111	G	A	20.3278	-0.103377	0.0229286	6.52e-06	-0.0565	0.0321	0.0780405	39660509
354	order	Desulfovibrionales	1	10	rs11599763	T	C	22.3046	-0.0554862	0.0117486	2.33e-06	0.0033	0.018	0.8539	11855599
355	order	Desulfovibrionales	2	9	rs17791387	A	G	22.2098	-0.0727501	0.0154369	2.44e-06	0.0094	0.0299	0.7526	81834426
356	order	Desulfovibrionales	3	3	rs186073	T	C	19.931	0.0529219	0.0118542	8.03e-06	-0.0126	0.0179	0.4841	31133401
357	order	Desulfovibrionales	4	21	rs2838334	G	A	20.9824	0.0569024	0.0124223	4.64e-06	-0.0273	0.0184	0.1379	45064961
358	order	Desulfovibrionales	5	2	rs3935584	C	T	20.5306	-0.0524466	0.0115749	5.87e-06	0.0102	0.0176	0.561399	233929283
359	order	Desulfovibrionales	6	17	rs4506934	C	T	22.416	-0.0953383	0.0201367	2.2e-06	-0.0327	0.0275	0.235	2856662
360	order	Desulfovibrionales	7	8	rs55744759	A	G	18.6225	-0.0773942	0.0170877	5.92e-06	0.0249	0.0278	0.3698	57867671
361	order	Desulfovibrionales	8	20	rs6058181	C	T	25.3792	0.0836765	0.0166098	4.71e-07	0.0308	0.0238	0.1964	33694801
362	order	Desulfovibrionales	9	15	rs62020470	A	G	19.6329	-0.0573633	0.0129462	9.38e-06	-0.0207	0.0229	0.3669	96161065
363	order	Desulfovibrionales	10	16	rs9928243	C	A	21.3779	-0.0544713	0.0117811	3.77e-06	-0.0276	0.0176	0.1164	71541641
364	order	Enterobacteriales	1	11	rs11026530	T	C	19.4706	0.0822408	0.0186379	1.02e-05	0.0075	0.0247	0.760801	22379097
365	order	Enterobacteriales	2	16	rs35673018	G	A	19.653	0.0899642	0.0202934	9.29e-06	-0.0426	0.0307	0.1646	54327745
366	order	Enterobacteriales	3	18	rs504442	T	G	19.7278	0.084159	0.0189479	8.93e-06	0.0244	0.0286	0.3944	55145547
367	order	Enterobacteriales	4	20	rs6092361	A	G	22.5449	0.060255	0.0129095	3.05e-06	-0.0027	0.0184	0.8843	55339620
368	order	Enterobacteriales	5	18	rs78143293	A	G	24.7918	-0.0848521	0.0170415	6.39e-07	-0.0004	0.0268	0.9868	57672335
369	order	Enterobacteriales	6	13	rs79757635	C	A	19.6146	0.0758597	0.0171286	9.47e-06	0.009	0.0261	0.729201	110840418
370	order	Erysipelotrichales	1	10	rs10781552	C	T	22.6329	-0.0552212	0.0116074	1.96e-06	0.0154	0.0196	0.4313	133897233
371	order	Erysipelotrichales	2	13	rs17530232	A	G	21.0423	0.10305	0.0224648	4.49e-06	0.0136	0.0396	0.7305	40385457
372	order	Erysipelotrichales	3	1	rs1884466	C	T	19.7598	-0.0475363	0.0106939	8.78e-06	0.0037	0.0177	0.8337	64139196
373	order	Erysipelotrichales	4	3	rs2300774	G	A	24.0937	0.0524152	0.0106784	9.18e-07	0.0179	0.0176	0.3095	195793712
374	order	Erysipelotrichales	5	1	rs290833	T	G	19.9425	-0.0497374	0.0111376	7.98e-06	0.0048	0.0176	0.787399	97457427
375	order	Erysipelotrichales	6	17	rs35161940	T	C	23.1182	-0.0806041	0.0167641	1.52e-06	-0.0263	0.0284	0.3535	70327224
376	order	Erysipelotrichales	7	14	rs4078432	C	T	20.7232	-0.0608929	0.0133764	5.31e-06	0.0044	0.0234	0.852	48997206
377	order	Erysipelotrichales	8	14	rs56970041	T	G	19.3854	0.0724144	0.0164471	1.07e-05	0.0717	0.0367	0.0507399	80357610
378	order	Erysipelotrichales	9	8	rs62504403	C	T	28.3706	0.0681159	0.0127883	1e-07	0.0336	0.0222	0.1295	38803551
379	order	Erysipelotrichales	10	18	rs7234058	T	C	23.7438	-0.0945759	0.0194091	1.1e-06	-0.0052	0.0306	0.866	5830507
380	order	Erysipelotrichales	11	8	rs7826267	T	G	17.755	-0.0839071	0.0199131	2.51e-05	-0.0061	0.0357	0.8647	2954952
381	order	Erysipelotrichales	12	14	rs8003149	C	T	21.2477	0.0538798	0.0116888	4.04e-06	0.0157	0.0187	0.4019	56156504
382	order	Erysipelotrichales	13	5	rs921306	T	C	20.8797	0.0493866	0.0109127	6.02e-06	-0.0023	0.0179	0.8988	3004396
383	order	Gastranaerophilales	1	16	rs11150282	T	C	24.8337	0.098235	0.0197127	6.25e-07	0.0253	0.0182	0.1661	80493705
384	order	Gastranaerophilales	2	9	rs113884518	T	C	20.4463	-0.20591	0.0455376	6.13e-06	0.011	0.0576	0.8493	24648997
385	order	Gastranaerophilales	3	17	rs28678345	T	C	20.4344	0.213083	0.0471377	6.17e-06	0.0926	0.0411	0.0242198	53906328
386	order	Gastranaerophilales	4	11	rs367480	G	A	20.4871	-0.0841649	0.0185948	6e-06	-0.0212	0.0184	0.2484	2937631
387	order	Gastranaerophilales	5	9	rs4129395	G	A	23.8264	0.0904264	0.0185253	1.05e-06	0.0226	0.0176	0.1989	115975389
388	order	Gastranaerophilales	6	18	rs789069	A	C	19.725	-0.10413	0.0234459	8.94e-06	0.0134	0.0251	0.5943	1008278
389	order	Gastranaerophilales	7	15	rs79790072	T	C	21.4655	0.226103	0.0488017	3.6e-06	0.0045	0.0504	0.9292	100747683
390	order	Gastranaerophilales	8	15	rs8028558	A	G	19.6027	0.08346	0.0188504	9.53e-06	-0.0225	0.0183	0.2196	62055753
391	order	Gastranaerophilales	9	3	rs9864379	T	C	30.0653	-0.160521	0.0292752	4.18e-08	0.0261	0.0247	0.2909	14306949
392	order	Lactobacillales	1	12	rs11110282	A	G	22.0903	-0.10239	0.0217849	2.6e-06	0.0315	0.0411	0.4435	100585559
393	order	Lactobacillales	2	14	rs11627423	C	A	20.6965	0.0499263	0.0109744	5.38e-06	-0.0131	0.0182	0.4715	33200623
394	order	Lactobacillales	3	4	rs11730038	G	A	22.0055	-0.0605384	0.0129052	2.72e-06	0.002	0.0193	0.9173	98049499
395	order	Lactobacillales	4	11	rs12797734	T	C	20.1984	0.0571279	0.0127113	6.98e-06	0.0029	0.0205	0.8858	8332350
396	order	Lactobacillales	5	2	rs1595463	C	A	19.4428	0.0479749	0.0108801	1.04e-05	0.0023	0.0177	0.8976	231723657
397	order	Lactobacillales	6	14	rs2370083	G	T	19.8018	-0.08054	0.0180992	8.59e-06	-0.0285	0.0359	0.4263	97526750
398	order	Lactobacillales	7	8	rs2952251	A	G	25.6834	-0.0629317	0.0124177	4.02e-07	0.0037	0.0228	0.871	10143164
399	order	Lactobacillales	8	19	rs34989881	A	G	21.2015	0.113479	0.0246452	4.13e-06	-0.0478	0.0417	0.2513	51959855
400	order	Lactobacillales	9	16	rs35344081	G	A	25.4456	0.0642442	0.0127358	4.55e-07	-0.0234	0.0199	0.239	991253
401	order	Lactobacillales	10	17	rs4028634	T	C	23.4284	0.0532915	0.01101	1.3e-06	0.001	0.0182	0.9542	40835649
402	order	Lactobacillales	11	1	rs57872228	C	T	21.9332	-0.0688415	0.0146994	2.82e-06	-0.0124	0.0274	0.649999	200418805
403	order	Lactobacillales	12	3	rs74663707	C	T	19.1373	0.0982594	0.0224613	1.22e-05	0.0095	0.0356	0.7902	184371224
404	order	Lactobacillales	13	5	rs77558518	A	G	22.695	-0.106466	0.0223484	1.9e-06	-0.023	0.0299	0.441199	174173171
405	order	Lactobacillales	14	7	rs78938557	T	C	20.4117	0.10553	0.0233581	6.24e-06	0.0803	0.0523	0.1246	36349586
406	order	Lactobacillales	15	13	rs9581006	C	T	23.1629	0.22583	0.0469228	1.49e-06	-0.0127	0.0468	0.7858	24973509
407	order	Methanobacteriales	1	2	rs10202904	T	G	26.7615	-0.121754	0.0235357	2.3e-07	0.0045	0.0179	0.802	125440268
408	order	Methanobacteriales	2	19	rs10424197	G	A	20.2106	-0.111274	0.0247517	6.94e-06	0.0131	0.0203	0.5181	46439321
409	order	Methanobacteriales	3	3	rs4257531	G	A	20.3158	0.164498	0.0364959	6.57e-06	-0.0185	0.0288	0.5206	2086167
410	order	Methanobacteriales	4	19	rs6508769	T	C	19.8564	0.153519	0.0344519	8.35e-06	0.0411	0.0248	0.0976293	28827760
411	order	Methanobacteriales	5	7	rs73068003	G	T	20.2063	-0.15814	0.0351803	6.95e-06	-0.0195	0.0296	0.5109	10773932
412	order	Methanobacteriales	6	13	rs73457410	A	G	24.316	0.21534	0.0436695	8.18e-07	-0.0043	0.0363	0.9062	41956181
413	order	Methanobacteriales	7	12	rs75208022	C	T	21.7173	-0.227245	0.048763	3.16e-06	-0.0132	0.0303	0.6631	21338861
414	order	Methanobacteriales	8	4	rs894996	C	A	23.3495	0.216999	0.0449076	1.35e-06	-0.0397	0.0345	0.2495	104418307
415	order	MollicutesRF9	1	9	rs114184530	T	C	17.7301	-0.154545	0.0339992	5.48e-06	-0.0214	0.0307	0.4852	116018011
416	order	MollicutesRF9	2	8	rs11779863	G	A	20.1456	-0.0772768	0.0172171	7.18e-06	0.0126	0.0242	0.604	15406830
417	order	MollicutesRF9	3	1	rs12566890	T	G	18.1961	-0.103134	0.0241775	1.99e-05	0.0052	0.0263	0.8434	61850864
418	order	MollicutesRF9	4	3	rs13100746	C	T	20.0546	0.0638979	0.0142685	7.53e-06	-0.0369	0.0176	0.0360396	165846506
419	order	MollicutesRF9	5	7	rs17235252	T	C	22.8076	-0.122002	0.0255463	1.79e-06	0.0232	0.0272	0.3955	82536037
420	order	MollicutesRF9	6	3	rs3932485	C	T	19.551	0.0626209	0.0141623	9.79e-06	0.0059	0.018	0.744	184193482
421	order	MollicutesRF9	7	10	rs515984	T	C	21.078	-0.0875451	0.0190685	4.41e-06	0.0623	0.0276	0.02377	3521459
422	order	MollicutesRF9	8	1	rs638542	G	A	20.2041	-0.070592	0.0157049	6.96e-06	-0.0083	0.0193	0.668599	109845252
423	order	MollicutesRF9	9	14	rs74603314	T	C	22.2068	0.230767	0.0489701	2.45e-06	0.0786	0.0454	0.08342	46519718
424	order	MollicutesRF9	10	5	rs7706512	G	A	22.3715	0.0657351	0.0138979	2.25e-06	0.0039	0.0175	0.823	17443654
425	order	MollicutesRF9	11	7	rs7801843	A	G	19.9826	-0.0869495	0.0194509	7.81e-06	-0.0145	0.0244	0.5518	4105705
426	order	MollicutesRF9	12	11	rs949341	G	A	19.8926	0.0656602	0.0147216	8.19e-06	-0.0059	0.0196	0.765399	112386785
427	order	NB1n	1	10	rs11251024	G	A	25.4043	0.104201	0.0206737	4.65e-07	-0.0111	0.0199	0.5765	2095726
428	order	NB1n	2	11	rs11606187	A	G	22.4324	-0.154539	0.0326288	2.18e-06	0.0292	0.0252	0.247	91589600
429	order	NB1n	3	2	rs13385922	T	C	21.3107	0.0929494	0.0201348	3.91e-06	0.0168	0.0185	0.3634	234081324
430	order	NB1n	4	2	rs166849	G	A	20.2934	0.0911053	0.0202239	6.64e-06	-0.0246	0.0179	0.1679	200778866
431	order	NB1n	5	8	rs2172426	C	T	26.348	-0.10212	0.0198947	2.85e-07	0.006	0.0179	0.7391	18229020
432	order	NB1n	6	5	rs267959	A	G	22.2308	0.0988612	0.0209676	2.42e-06	-0.0056	0.0196	0.776201	10737802
433	order	NB1n	7	15	rs4383094	T	C	21.6457	0.149188	0.0320662	3.28e-06	0.0159	0.0254	0.530401	81694972
434	order	NB1n	8	20	rs6051857	A	G	21.6105	-0.134267	0.029288	4.55e-06	-0.0148	0.0228	0.518	3412564
435	order	NB1n	9	15	rs60775321	T	C	20.2558	-0.0962425	0.0213842	6.77e-06	0.0241	0.0194	0.2146	97318671
436	order	NB1n	10	14	rs72671304	T	C	21.6876	0.172322	0.0370028	3.21e-06	0.011	0.0335	0.742099	39425971
437	order	NB1n	11	10	rs7911787	G	T	22.504	-0.223071	0.0470232	2.1e-06	0.0353	0.0502	0.482	98619568
438	order	NB1n	12	13	rs9542068	T	C	20.6245	0.0990709	0.0218149	5.59e-06	-0.0359	0.0186	0.05347	70306831
439	order	Pasteurellales	1	9	rs10965428	C	A	21.5614	-0.119902	0.0258219	3.43e-06	-0.038	0.038	0.3171	22718481
440	order	Pasteurellales	2	16	rs111582866	G	A	19.7532	-0.113957	0.0256403	8.81e-06	-0.0347	0.0313	0.267	48742489
441	order	Pasteurellales	3	15	rs12050685	A	G	19.385	-0.0670948	0.015239	1.07e-05	-0.01	0.0195	0.606301	73477482
442	order	Pasteurellales	4	17	rs16970009	A	G	19.0275	0.187381	0.0429572	1.29e-05	0.0776	0.062	0.2107	32862601
443	order	Pasteurellales	5	22	rs4822728	T	C	21.1557	0.0685479	0.0149032	4.23e-06	0.0077	0.0176	0.6595	26891808
444	order	Pasteurellales	6	7	rs6972479	A	G	19.8779	-0.0781862	0.0175366	8.25e-06	0.0251	0.0219	0.2523	116918060
445	order	Pasteurellales	7	5	rs72756943	G	A	21.308	0.13988	0.0303029	3.91e-06	-0.0342	0.0356	0.3359	26531908
446	order	Pasteurellales	8	3	rs73139353	A	C	21.0919	-0.222573	0.0484634	4.38e-06	0.0588	0.0316	0.0630594	97972214
447	order	Pasteurellales	9	10	rs76022354	C	T	23.5599	0.24289	0.0500406	1.21e-06	-0.0087	0.0406	0.8294	94306385
448	order	Pasteurellales	10	9	rs78909003	T	C	23.4154	-0.241159	0.0498372	1.31e-06	-0.0263	0.0389	0.499001	105650242
449	order	Pasteurellales	11	6	rs9382510	C	T	26.9207	-0.0881865	0.0169965	2.12e-07	-0.0065	0.0199	0.744501	55448491
450	order	Pasteurellales	12	17	rs9895850	T	C	18.497	-0.176406	0.041017	1.7e-05	0.0176	0.043	0.682299	64535013
451	order	Pasteurellales	13	16	rs9938097	T	C	20.2088	-0.0710386	0.0158024	6.94e-06	0.0012	0.0181	0.946	84977389
452	order	Rhodospirillales	1	5	rs1035406	G	A	21.401	-0.114725	0.0247994	3.73e-06	0.0082	0.0273	0.7647	119372737
453	order	Rhodospirillales	2	10	rs11591293	G	T	20.876	0.0722755	0.0158186	4.9e-06	-0.0006	0.0177	0.9728	113419797
454	order	Rhodospirillales	3	15	rs11630875	T	C	21.8649	0.0945198	0.0202139	2.93e-06	-0.0042	0.0264	0.8744	61775734
455	order	Rhodospirillales	4	16	rs13336560	C	T	19.5976	-0.0695313	0.0157065	9.56e-06	-0.0283	0.018	0.1151	88554243
456	order	Rhodospirillales	5	5	rs2162883	C	T	21.6098	0.090131	0.0193257	3.1e-06	-0.0183	0.0233	0.4332	27940068
457	order	Rhodospirillales	6	5	rs3730086	A	G	20.0509	0.0800354	0.0178737	7.54e-06	-0.0024	0.0202	0.9074	67577051
458	order	Rhodospirillales	7	2	rs3754624	C	T	22.5114	0.094128	0.0198389	2.09e-06	-0.0004	0.023	0.9866	225633812
459	order	Rhodospirillales	8	10	rs4278423	T	C	20.2558	0.105215	0.0233778	6.77e-06	0.0329	0.0364	0.3655	2670553
460	order	Rhodospirillales	9	3	rs55876211	C	T	19.6377	-0.0865002	0.0195197	9.36e-06	-0.0095	0.0201	0.6364	84471266
461	order	Rhodospirillales	10	12	rs61933850	G	A	20.888	0.164663	0.0360285	4.87e-06	0.026	0.026	0.3186	73139398
462	order	Rhodospirillales	11	8	rs7001029	C	T	21.397	0.120726	0.0260989	3.73e-06	0.021	0.0306	0.4916	131958403
463	order	Rhodospirillales	12	2	rs76784716	A	G	22.8808	0.136039	0.0284399	1.72e-06	-0.024	0.0275	0.3841	169033340
464	order	Rhodospirillales	13	4	rs77304857	C	A	20.1564	-0.0997433	0.0222166	7.14e-06	-0.0005	0.0221	0.9834	134248015
465	order	Rhodospirillales	14	3	rs9813022	A	G	26.093	-0.0830795	0.0162642	3.25e-07	-0.0003	0.0181	0.9877	13726736
466	order	Selenomonadales	1	7	rs1135612	G	A	19.7614	0.0529785	0.0119177	8.77e-06	-0.0183	0.0216	0.3948	75609677
467	order	Selenomonadales	2	3	rs13086907	G	A	22.5315	0.0625312	0.0131735	2.07e-06	0.041	0.0211	0.0523299	142135117
468	order	Selenomonadales	3	5	rs1643968	T	C	25.339	-0.0565284	0.0112298	4.81e-07	-0.0079	0.0183	0.665701	165266628
469	order	Selenomonadales	4	10	rs1649999	A	G	20.2462	0.0748989	0.0166458	6.81e-06	-0.0168	0.0296	0.5707	80086072
470	order	Selenomonadales	5	21	rs2834062	A	G	20.1897	0.0489057	0.0108842	7.01e-06	-0.012	0.0193	0.5354	34377485
471	order	Selenomonadales	6	7	rs4722181	T	G	22.4518	0.0501306	0.0105798	2.15e-06	-0.0425	0.0176	0.0159801	22817571
472	order	Selenomonadales	7	16	rs60274479	T	C	24.1822	-0.0659623	0.0134137	8.76e-07	0.0097	0.0221	0.6611	21249925
473	order	Selenomonadales	8	9	rs61249479	A	C	21.2357	0.0777075	0.0168628	4.06e-06	0.0622	0.0242	0.0102101	124912908
474	order	Selenomonadales	9	15	rs71405394	G	A	22.539	-0.114178	0.02405	2.06e-06	0.0297	0.0349	0.3945	101245088
475	order	Selenomonadales	10	4	rs73232831	G	A	23.2421	-0.151829	0.0314932	1.43e-06	0.083	0.048	0.0834104	17413426
476	order	Selenomonadales	11	10	rs9423647	G	A	20.628	0.047817	0.0105282	5.58e-06	-0.0355	0.0176	0.0439097	5579818
477	order	Verrucomicrobiales	1	12	rs111862613	T	C	21.2517	0.090699	0.0196746	4.03e-06	-0.0039	0.0235	0.8689	130309670
478	order	Verrucomicrobiales	2	18	rs117107102	A	G	22.4934	0.204683	0.0431573	2.11e-06	0.0273	0.0414	0.5092	49473635
479	order	Verrucomicrobiales	3	4	rs11729256	T	C	24.9277	0.0749798	0.0150177	5.95e-07	-0.0032	0.0233	0.8914	95027272
480	order	Verrucomicrobiales	4	15	rs12908520	G	A	22.3404	0.0618926	0.0130946	2.28e-06	-0.0182	0.0177	0.3029	97570657
481	order	Verrucomicrobiales	5	16	rs2602429	C	T	22.8628	0.0746844	0.0156194	1.74e-06	-0.005	0.02	0.8037	81063149
482	order	Verrucomicrobiales	6	10	rs4242783	G	A	21.7815	0.0689292	0.0147693	3.06e-06	0.0013	0.0195	0.9465	5064327
483	order	Verrucomicrobiales	7	11	rs4936098	A	G	22.7856	0.0648843	0.0135928	1.81e-06	-0.0102	0.0184	0.578801	130280667
484	order	Verrucomicrobiales	8	1	rs61779207	G	A	20.4318	-0.0758309	0.0167762	6.18e-06	0.0046	0.0211	0.8279	41074472
485	order	Verrucomicrobiales	9	4	rs74542928	T	C	22.5076	0.112164	0.0236422	2.09e-06	-0.0408	0.0413	0.3229	100544188
486	order	Verrucomicrobiales	10	6	rs9349825	A	G	22.8981	-0.0704036	0.0147128	1.71e-06	0.038	0.0226	0.0923889	56341481
487	order	Verrucomicrobiales	11	20	rs941682	G	A	19.2902	-0.0631436	0.0143767	1.12e-05	0.016	0.0196	0.4137	31867840
488	order	Victivallales	1	15	rs1002941	G	A	20.2334	0.105025	0.0233484	6.85e-06	-0.0097	0.0203	0.633	101242690
489	order	Victivallales	2	7	rs11770843	C	T	21.7066	0.109431	0.0234879	3.18e-06	0.0162	0.0187	0.3869	146795379
490	order	Victivallales	3	15	rs17114848	G	A	22.0729	0.152377	0.0324332	2.62e-06	-0.0251	0.0297	0.3986	25162535
491	order	Victivallales	4	13	rs2031282	A	G	20.4905	0.122369	0.0270329	5.99e-06	-0.0101	0.0233	0.6635	20687179
492	order	Victivallales	5	21	rs2825714	A	G	22.5685	-0.13741	0.0289246	2.03e-06	0.0143	0.0236	0.543	21023966
493	order	Victivallales	6	9	rs62570196	C	T	24.1922	-0.21635	0.0439866	8.72e-07	-0.0704	0.0442	0.1116	111086170
494	order	Victivallales	7	1	rs72640280	A	G	20.5134	0.220207	0.0486196	5.92e-06	0.0383	0.0384	0.3175	11943792
495	order	Victivallales	8	20	rs77599476	A	G	23.0022	0.230292	0.0480168	1.62e-06	0.0196	0.0385	0.6105	61394262
496	family	Acidaminococcaceae	1	6	rs262812	T	C	21.3135	-0.065675	0.0142257	3.9e-06	-0.0025	0.0192	0.898	158647999
497	family	Acidaminococcaceae	2	9	rs2933324	A	G	22.3152	-0.0662557	0.0140257	2.31e-06	0.0267	0.0209	0.2028	107117653
498	family	Acidaminococcaceae	3	20	rs45497800	T	C	20.975	-0.117863	0.0257351	4.65e-06	0.0243	0.0252	0.3345	61991833
499	family	Acidaminococcaceae	4	11	rs6589457	A	G	22.5328	0.165911	0.0349516	2.07e-06	0.0223	0.0403	0.580301	114701288
500	family	Acidaminococcaceae	5	6	rs6923842	T	C	22.1401	-0.0796106	0.0169192	2.53e-06	0.0247	0.0276	0.3704	5723181
501	family	Acidaminococcaceae	6	3	rs74540770	G	A	20.0213	-0.108969	0.0243533	7.66e-06	0.0046	0.0321	0.8872	186553389
502	family	Acidaminococcaceae	7	3	rs78702810	T	C	19.7782	-0.143755	0.0323244	8.7e-06	-0.0339	0.029	0.2418	18462531
503	family	Actinomycetaceae	1	9	rs2889192	G	T	20.7141	0.0887537	0.0195009	5.33e-06	-0.0475	0.0248	0.0554396	76394568
504	family	Actinomycetaceae	2	6	rs34583783	G	T	21.9299	0.123756	0.026427	2.83e-06	-0.0323	0.0367	0.3791	67207371
505	family	Actinomycetaceae	3	6	rs35011108	A	G	23.0408	0.241826	0.0503796	1.59e-06	0.0046	0.0351	0.8968	133007480
506	family	Actinomycetaceae	4	6	rs4073240	G	A	20.6051	0.0747546	0.0164684	5.64e-06	0.0056	0.018	0.756201	169224781
507	family	Alcaligenaceae	1	9	rs112135816	T	G	20.4109	-0.0775052	0.0171554	6.25e-06	-0.0252	0.0367	0.4919	82485327
508	family	Alcaligenaceae	2	5	rs1153990	A	G	20.95	-0.058727	0.0128306	4.71e-06	-0.0551	0.019	0.00367198	104233461
509	family	Alcaligenaceae	3	16	rs147968	C	T	19.6855	0.0489475	0.0110321	9.13e-06	0.0212	0.0176	0.2267	85945839
510	family	Alcaligenaceae	4	15	rs28480294	T	C	20.0326	-0.0516967	0.0115503	7.61e-06	-0.0156	0.0184	0.396	71522509
511	family	Alcaligenaceae	5	4	rs4033856	C	T	23.4665	0.081834	0.0168931	1.27e-06	0.0386	0.0314	0.2193	45642485
512	family	Alcaligenaceae	6	2	rs62191117	A	G	26.221	0.0684302	0.0133636	3.04e-07	-0.0069	0.0217	0.7509	239900775
513	family	Alcaligenaceae	7	5	rs62395635	T	C	21.4955	0.110583	0.0238514	3.55e-06	-0.0277	0.0367	0.451	173497796
514	family	Alcaligenaceae	8	7	rs6969323	A	C	21.127	-0.0593564	0.0129137	4.3e-06	0.0091	0.0212	0.666801	104214487
515	family	Alcaligenaceae	9	11	rs74776516	T	G	19.5914	-0.0944052	0.0213287	9.59e-06	-0.0194	0.0354	0.5833	20763367
516	family	Alcaligenaceae	10	3	rs7638039	T	C	22.2946	0.0603335	0.0127779	2.34e-06	0.0106	0.0204	0.6028	70588939
517	family	Alcaligenaceae	11	13	rs9537886	A	C	26.6038	-0.0570888	0.0110683	2.5e-07	0.026	0.0177	0.1415	58545246
518	family	Bacteroidaceae	1	1	rs11585893	A	G	25.175	-0.0740746	0.0147633	5.24e-07	0.0071	0.0206	0.7323	10644351
519	family	Bacteroidaceae	2	6	rs13207588	A	G	20.365	-0.059205	0.0131195	6.4e-06	-0.0513	0.0224	0.0221101	41519430
520	family	Bacteroidaceae	3	1	rs1340391	T	C	20.0399	-0.0592004	0.0132244	7.58e-06	-0.0001	0.0256	0.9977	102960989
521	family	Bacteroidaceae	4	19	rs17619981	T	G	22.1941	0.0880978	0.0187002	2.46e-06	-0.0011	0.0257	0.966	24342250
522	family	Bacteroidaceae	5	14	rs2023437	T	C	21.7796	-0.0782324	0.0167634	3.06e-06	-0.0168	0.0267	0.5291	22045949
523	family	Bacteroidaceae	6	3	rs66710942	C	T	20.6443	0.0488038	0.0107412	5.53e-06	-0.0144	0.0176	0.4126	77215327
524	family	Bacteroidaceae	7	3	rs6795673	C	T	26.1832	0.0538565	0.0105251	3.11e-07	0.0358	0.0175	0.0408197	10593224
525	family	BacteroidalesS24	1	6	rs10872669	A	G	19.9317	-0.123071	0.0275665	8.03e-06	-0.0498	0.0306	0.1034	151515172
526	family	BacteroidalesS24	2	1	rs12748533	G	T	22.6054	-0.0821108	0.0172701	1.99e-06	0.0096	0.0194	0.6231	242767252
527	family	BacteroidalesS24	3	2	rs17043770	G	A	25.7606	-0.176886	0.0344092	2.74e-07	0.0087	0.0287	0.7621	53132960
528	family	BacteroidalesS24	4	3	rs61508842	T	C	20.2498	0.122574	0.0272389	6.8e-06	-0.0738	0.0309	0.01706	158653545
529	family	BacteroidalesS24	5	15	rs689695	C	A	23.7759	0.0814578	0.0167057	1.08e-06	0.0081	0.0193	0.6761	47352866
530	family	BacteroidalesS24	6	22	rs738193	T	C	26.1	0.0847328	0.0165856	3.24e-07	-0.019	0.0184	0.3003	25943322
531	family	BacteroidalesS24	7	6	rs78609301	A	G	19.6283	-0.0867065	0.0195709	9.41e-06	-0.0191	0.0192	0.3178	63236747
532	family	BacteroidalesS24	8	7	rs941000	C	T	27.0831	0.0850266	0.0163382	1.95e-07	-0.0391	0.0183	0.0329602	90714667
533	family	Bifidobacteriaceae	1	11	rs10831953	G	A	18.8693	0.0537537	0.0123746	1.4e-05	0.0013	0.0191	0.9444	13098051
534	family	Bifidobacteriaceae	2	16	rs12446429	T	C	18.04	0.0810099	0.019073	2.16e-05	0.012	0.0228	0.599	898055
535	family	Bifidobacteriaceae	3	2	rs13020688	G	A	22.8872	0.0584045	0.0122081	1.72e-06	0.0328	0.0192	0.0873897	192878532
536	family	Bifidobacteriaceae	4	2	rs182549	C	T	85.3717	0.11707	0.0126703	2.47e-20	0.0443	0.0179	0.0132599	136616754
537	family	Bifidobacteriaceae	5	5	rs4957061	T	C	23.7614	0.0569873	0.0116907	1.09e-06	-0.0275	0.0179	0.1244	521096
538	family	Bifidobacteriaceae	6	17	rs540489	T	G	20.9567	-0.0632518	0.013817	4.7e-06	-0.0007	0.023	0.9762	72897722
539	family	Bifidobacteriaceae	7	4	rs55888705	A	G	19.8114	0.053673	0.0120586	8.55e-06	-0.0304	0.0195	0.1186	1517826
540	family	Bifidobacteriaceae	8	6	rs6899771	A	G	20.3655	-0.0914312	0.0202604	6.4e-06	0.0325	0.0291	0.2646	97406220
541	family	Bifidobacteriaceae	9	15	rs7174549	C	T	19.5898	0.0551726	0.0124655	9.6e-06	-0.0137	0.0183	0.4516	92463303
542	family	Bifidobacteriaceae	10	13	rs7322849	T	C	30.3202	0.110676	0.0200996	3.66e-08	-0.0031	0.0307	0.9197	112859829
543	family	Bifidobacteriaceae	11	6	rs857444	C	T	21.0752	0.0553965	0.0120669	4.42e-06	-0.0051	0.0182	0.7802	14617591
544	family	Christensenellaceae	1	11	rs117186816	G	A	22.3894	-0.206476	0.0436362	2.23e-06	-0.0143	0.0305	0.6385	123936128
545	family	Christensenellaceae	2	9	rs12380890	A	G	20.5966	-0.0503972	0.0111047	5.67e-06	0.0311	0.0176	0.0777893	38002256
546	family	Christensenellaceae	3	5	rs12657403	A	G	20.6493	0.078108	0.0171887	5.52e-06	-0.0267	0.0396	0.5008	3174785
547	family	Christensenellaceae	4	6	rs4076564	G	A	23.1429	-0.188623	0.039209	1.5e-06	-0.0992	0.0393	0.0114599	169640257
548	family	Christensenellaceae	5	22	rs5763231	C	T	18.761	-0.0682036	0.0149492	5.06e-06	0.03	0.0201	0.1343	29825057
549	family	Christensenellaceae	6	9	rs62573205	G	A	24.057	-0.0654804	0.0133503	9.35e-07	0.0032	0.022	0.8858	137786999
550	family	Christensenellaceae	7	17	rs7211194	C	T	19.6836	0.0492094	0.0110916	9.14e-06	-0.0142	0.0176	0.4171	13541941
551	family	Christensenellaceae	8	9	rs72706624	G	T	19.9568	0.0882626	0.0197575	7.92e-06	-0.0224	0.0286	0.4332	15518852
552	family	Christensenellaceae	9	7	rs77867022	G	T	17.8656	-0.160443	0.0379589	2.37e-05	0.075	0.0337	0.0259	120333701
553	family	Christensenellaceae	10	8	rs870002	C	T	19.8241	0.0488951	0.0109817	8.49e-06	0.0222	0.0178	0.2127	62220151
554	family	Christensenellaceae	11	9	rs892686	A	G	21.3041	0.0506107	0.0109651	3.92e-06	0.0079	0.0176	0.6543	83043376
555	family	Clostridiaceae1	1	1	rs10875374	C	T	20.1971	-0.0536759	0.0119436	6.99e-06	-0.0113	0.0175	0.519	101804809
556	family	Clostridiaceae1	2	3	rs12186080	G	A	21.2122	0.0748236	0.016246	4.11e-06	-0.0621	0.0237	0.008682	132596627
557	family	Clostridiaceae1	3	9	rs12341505	G	A	20.6272	0.0814503	0.0179338	5.58e-06	-0.0037	0.0302	0.9027	136710881
558	family	Clostridiaceae1	4	10	rs2795528	G	A	21.4315	-0.180969	0.0390911	3.67e-06	-0.0075	0.0384	0.8458	43270264
559	family	Clostridiaceae1	5	1	rs2817172	C	T	20.668	0.0563367	0.012392	5.46e-06	0.0085	0.018	0.635199	3041519
560	family	Clostridiaceae1	6	7	rs4723021	T	C	19.3313	-0.106376	0.0241944	1.1e-05	-0.0014	0.035	0.9684	30934659
561	family	Clostridiaceae1	7	6	rs550843	T	C	19.0425	-0.0734787	0.0168383	1.28e-05	0.02	0.0196	0.3075	165722832
562	family	Clostridiaceae1	8	16	rs56188186	A	G	19.8036	0.0967774	0.0217471	8.58e-06	0.0178	0.0419	0.6703	87710690
563	family	Clostridiaceae1	9	6	rs62397761	A	G	20.443	0.0615805	0.0136198	6.14e-06	-0.0149	0.0188	0.4294	48093014
564	family	Clostridiaceae1	10	22	rs881532	A	G	20.0604	-0.0533035	0.0119011	7.5e-06	-0.001	0.0175	0.9524	47806774
565	family	ClostridialesvadinBB60group	1	4	rs10517600	T	G	20.2406	0.0626993	0.0139364	6.83e-06	0.0064	0.0181	0.7225	155632958
566	family	ClostridialesvadinBB60group	2	10	rs10904722	C	T	20.8825	-0.0672314	0.0147123	4.88e-06	0.0165	0.0206	0.4225	6714424
567	family	ClostridialesvadinBB60group	3	8	rs118104867	C	T	22.2075	0.214464	0.0455098	2.45e-06	-0.0164	0.0348	0.6383	123977538
568	family	ClostridialesvadinBB60group	4	2	rs13409132	A	G	22.0649	-0.165419	0.0352154	2.64e-06	-0.0578	0.0474	0.222	205616346
569	family	ClostridialesvadinBB60group	5	14	rs17121075	G	A	19.9482	0.0769254	0.0172234	7.96e-06	0.0235	0.0214	0.2715	85856796
570	family	ClostridialesvadinBB60group	6	2	rs2191834	G	T	21.9977	0.0746375	0.0159136	2.73e-06	-0.011	0.0206	0.5936	229942951
571	family	ClostridialesvadinBB60group	7	17	rs28691777	C	T	26.3802	0.137134	0.0266996	2.8e-07	-0.015	0.0428	0.7258	58149405
572	family	ClostridialesvadinBB60group	8	5	rs34088226	A	G	19.1454	-0.117807	0.026924	1.21e-05	-0.0891	0.0378	0.0183101	4308946
573	family	ClostridialesvadinBB60group	9	15	rs55682560	C	T	25.3302	-0.131519	0.0261319	4.83e-07	-0.0234	0.0327	0.4741	87392290
574	family	ClostridialesvadinBB60group	10	1	rs6588624	G	A	22.9853	-0.0662317	0.0138147	1.63e-06	-0.0098	0.0176	0.5764	56849539
575	family	ClostridialesvadinBB60group	11	8	rs66714985	A	C	21.446	0.116908	0.0252447	3.64e-06	-0.0304	0.0291	0.2972	3305122
576	family	ClostridialesvadinBB60group	12	18	rs7226487	A	G	21.5368	-0.0643682	0.0138701	3.47e-06	-0.0211	0.0176	0.2293	74373125
577	family	ClostridialesvadinBB60group	13	1	rs7538034	T	G	22.4233	-0.078598	0.0165982	2.19e-06	-0.02	0.0238	0.4019	71391694
578	family	ClostridialesvadinBB60group	14	5	rs7725895	A	G	23.3797	-0.116224	0.0240367	1.33e-06	-0.0093	0.0271	0.731601	142244898
579	family	ClostridialesvadinBB60group	15	3	rs989682	A	G	20.4126	0.070194	0.0155364	6.24e-06	0.0068	0.0209	0.745101	15564453
580	family	Coriobacteriaceae	1	10	rs11250875	T	C	21.5256	0.06075	0.0130939	3.49e-06	0.0171	0.0214	0.4234	1922731
581	family	Coriobacteriaceae	2	17	rs11656361	A	C	19.3939	0.0773006	0.017553	1.06e-05	-0.0413	0.0227	0.0691497	8121332
582	family	Coriobacteriaceae	3	19	rs12974142	G	A	19.8646	0.0789796	0.0177205	8.31e-06	-0.0384	0.0344	0.2632	52895166
583	family	Coriobacteriaceae	4	7	rs13307134	C	T	20.0718	0.0565686	0.0126265	7.46e-06	0.0015	0.0235	0.9477	105084680
584	family	Coriobacteriaceae	5	5	rs1397793	G	A	19.6815	-0.0498855	0.0112446	9.15e-06	-0.0006	0.0193	0.9769	90471451
585	family	Coriobacteriaceae	6	12	rs1816223	A	G	20.6523	-0.0586265	0.0129006	5.51e-06	0.0275	0.022	0.2113	11494021
586	family	Coriobacteriaceae	7	1	rs240104	T	C	22.6296	-0.0603429	0.0126849	1.96e-06	-0.0234	0.0196	0.2337	176571431
587	family	Coriobacteriaceae	8	3	rs2442778	G	A	20.2719	-0.116408	0.0258545	6.72e-06	0.096	0.0398	0.0158599	11654412
588	family	Coriobacteriaceae	9	9	rs3025411	A	G	19.5657	0.0926543	0.0209468	9.72e-06	0.0294	0.0288	0.3069	136512906
589	family	Coriobacteriaceae	10	17	rs34739816	G	T	21.5943	0.0965017	0.0207666	3.37e-06	0.0184	0.0378	0.6271	37376685
590	family	Coriobacteriaceae	11	20	rs67561917	A	G	21.4863	-0.0714367	0.0154113	3.56e-06	-0.0364	0.0227	0.109	62072077
591	family	Coriobacteriaceae	12	10	rs719099	A	G	24.9568	0.0778402	0.0155815	5.86e-07	-0.0142	0.0295	0.6316	65799217
592	family	Coriobacteriaceae	13	14	rs8010111	G	A	20.3278	-0.103377	0.0229286	6.52e-06	-0.0565	0.0321	0.0780405	39660509
593	family	Defluviitaleaceae	1	9	rs112893842	T	C	22.6862	0.110761	0.0232545	1.91e-06	-0.011	0.0309	0.722301	8786663
594	family	Defluviitaleaceae	2	1	rs1582238	T	C	23.0417	0.0801923	0.0167061	1.59e-06	0.0117	0.0183	0.523801	118723685
595	family	Defluviitaleaceae	3	4	rs17051335	C	T	21.1288	-0.134314	0.0292201	4.29e-06	-0.0441	0.029	0.1275	122202910
596	family	Defluviitaleaceae	4	18	rs1908593	T	C	20.1081	0.070223	0.0156601	7.32e-06	0.0166	0.0178	0.3523	59026148
597	family	Defluviitaleaceae	5	4	rs2357086	T	C	28.8141	-0.111566	0.0218162	3.16e-07	-0.026	0.0338	0.4411	147446563
598	family	Defluviitaleaceae	6	10	rs4344384	G	T	20.6124	0.0708803	0.0156121	5.62e-06	0.0025	0.0176	0.8847	66407366
599	family	Defluviitaleaceae	7	3	rs4677103	A	G	24.5976	0.0977203	0.0197033	7.06e-07	0.0268	0.0232	0.2488	72207794
600	family	Defluviitaleaceae	8	9	rs540220	T	C	18.2928	-0.123954	0.0289814	1.89e-05	0.0105	0.0308	0.733	93331308
601	family	Defluviitaleaceae	9	21	rs55658617	T	C	24.0128	0.177314	0.0361844	9.57e-07	0.0535	0.0485	0.2705	41811003
602	family	Defluviitaleaceae	10	22	rs9608282	T	G	21.554	0.139014	0.0299429	3.44e-06	0.015	0.0488	0.758501	24804081
603	family	Defluviitaleaceae	11	1	rs9725395	A	G	21.9691	-0.138357	0.0295185	2.77e-06	0.0008	0.0275	0.9782	85205632
604	family	Desulfovibrionaceae	1	10	rs11599763	T	C	22.3879	-0.0555931	0.0117493	2.23e-06	0.0033	0.018	0.8539	11855599
605	family	Desulfovibrionaceae	2	9	rs17791387	A	G	22.3135	-0.0729251	0.0154381	2.32e-06	0.0094	0.0299	0.7526	81834426
606	family	Desulfovibrionaceae	3	21	rs2838334	G	A	21.1572	0.0571419	0.012423	4.23e-06	-0.0273	0.0184	0.1379	45064961
607	family	Desulfovibrionaceae	4	2	rs3935584	C	T	20.6351	-0.0525838	0.0115757	5.56e-06	0.0102	0.0176	0.561399	233929283
608	family	Desulfovibrionaceae	5	17	rs4506934	C	T	21.9453	-0.0943381	0.020138	2.81e-06	-0.0327	0.0275	0.235	2856662
609	family	Desulfovibrionaceae	6	20	rs6058181	C	T	25.2528	0.0834742	0.0166111	5.03e-07	0.0308	0.0238	0.1964	33694801
610	family	Desulfovibrionaceae	7	8	rs72647048	T	C	20.307	-0.0770089	0.017089	6.6e-06	0.0249	0.0278	0.3697	57865378
611	family	Desulfovibrionaceae	8	16	rs9928243	C	A	21.1417	-0.0541732	0.0117819	4.27e-06	-0.0276	0.0176	0.1164	71541641
612	family	Enterobacteriaceae	1	11	rs11026530	T	C	19.4706	0.0822408	0.0186379	1.02e-05	0.0075	0.0247	0.760801	22379097
613	family	Enterobacteriaceae	2	16	rs35673018	G	A	19.653	0.0899642	0.0202934	9.29e-06	-0.0426	0.0307	0.1646	54327745
614	family	Enterobacteriaceae	3	18	rs504442	T	G	19.7278	0.084159	0.0189479	8.93e-06	0.0244	0.0286	0.3944	55145547
615	family	Enterobacteriaceae	4	20	rs6092361	A	G	22.5449	0.060255	0.0129095	3.05e-06	-0.0027	0.0184	0.8843	55339620
616	family	Enterobacteriaceae	5	18	rs78143293	A	G	24.7918	-0.0848521	0.0170415	6.39e-07	-0.0004	0.0268	0.9868	57672335
617	family	Enterobacteriaceae	6	13	rs79757635	C	A	19.6146	0.0758597	0.0171286	9.47e-06	0.009	0.0261	0.729201	110840418
618	family	Erysipelotrichaceae	1	10	rs10781552	C	T	22.6329	-0.0552212	0.0116074	1.96e-06	0.0154	0.0196	0.4313	133897233
619	family	Erysipelotrichaceae	2	13	rs17530232	A	G	21.0423	0.10305	0.0224648	4.49e-06	0.0136	0.0396	0.7305	40385457
620	family	Erysipelotrichaceae	3	1	rs1884466	C	T	19.7598	-0.0475363	0.0106939	8.78e-06	0.0037	0.0177	0.8337	64139196
621	family	Erysipelotrichaceae	4	3	rs2300774	G	A	24.0937	0.0524152	0.0106784	9.18e-07	0.0179	0.0176	0.3095	195793712
622	family	Erysipelotrichaceae	5	1	rs290833	T	G	19.9425	-0.0497374	0.0111376	7.98e-06	0.0048	0.0176	0.787399	97457427
623	family	Erysipelotrichaceae	6	17	rs35161940	T	C	23.1182	-0.0806041	0.0167641	1.52e-06	-0.0263	0.0284	0.3535	70327224
624	family	Erysipelotrichaceae	7	14	rs4078432	C	T	20.7232	-0.0608929	0.0133764	5.31e-06	0.0044	0.0234	0.852	48997206
625	family	Erysipelotrichaceae	8	14	rs56970041	T	G	19.3854	0.0724144	0.0164471	1.07e-05	0.0717	0.0367	0.0507399	80357610
626	family	Erysipelotrichaceae	9	8	rs62504403	C	T	28.3706	0.0681159	0.0127883	1e-07	0.0336	0.0222	0.1295	38803551
627	family	Erysipelotrichaceae	10	18	rs7234058	T	C	23.7438	-0.0945759	0.0194091	1.1e-06	-0.0052	0.0306	0.866	5830507
628	family	Erysipelotrichaceae	11	8	rs7826267	T	G	17.755	-0.0839071	0.0199131	2.51e-05	-0.0061	0.0357	0.8647	2954952
629	family	Erysipelotrichaceae	12	14	rs8003149	C	T	21.2477	0.0538798	0.0116888	4.04e-06	0.0157	0.0187	0.4019	56156504
630	family	Erysipelotrichaceae	13	5	rs921306	T	C	20.8797	0.0493866	0.0109127	6.02e-06	-0.0023	0.0179	0.8988	3004396
631	family	FamilyXI	1	9	rs10759623	C	T	25.4247	-0.162115	0.032151	4.6e-07	-0.0101	0.021	0.6293	115821485
632	family	FamilyXI	2	7	rs11547158	A	G	22.6957	-0.177599	0.0372795	1.9e-06	-0.0162	0.0258	0.5309	148921732
633	family	FamilyXI	3	11	rs17379710	T	C	21.3084	-0.116383	0.0252125	3.91e-06	0.0154	0.0178	0.3893	35334668
634	family	FamilyXI	4	11	rs2155352	A	G	24.7947	-0.150538	0.0302319	6.38e-07	-0.0457	0.0207	0.0270302	95357209
635	family	FamilyXI	5	18	rs2156611	T	C	20.0683	-0.112486	0.0251099	7.47e-06	-0.0057	0.0176	0.746	43345864
636	family	FamilyXI	6	4	rs3733511	A	G	21.7954	0.128253	0.0274718	3.03e-06	-0.0011	0.0192	0.953	119955787
637	family	FamilyXI	7	1	rs488164	T	G	21.3856	0.117998	0.025516	3.76e-06	-0.0179	0.0183	0.3293	239995451
638	family	FamilyXI	8	16	rs697771	A	G	21.8947	-0.117677	0.0251491	2.88e-06	0.022	0.0176	0.2131	54115200
639	family	FamilyXIII	1	19	rs10404377	C	A	20.3111	-0.0503183	0.011165	6.58e-06	0.0033	0.0181	0.8539	16174657
640	family	FamilyXIII	2	10	rs118170811	A	G	22.8603	0.151619	0.0317112	1.74e-06	-0.0344	0.0511	0.5009	102366896
641	family	FamilyXIII	3	1	rs482905	G	T	22.0035	0.0596528	0.012717	2.72e-06	-0.0189	0.0202	0.3486	166557202
642	family	FamilyXIII	4	17	rs6501525	A	G	23.6032	0.0561559	0.0115587	1.18e-06	-0.0108	0.0185	0.5593	70218627
643	family	FamilyXIII	5	1	rs66753613	G	A	20.3753	0.0651136	0.0144251	6.36e-06	0.0079	0.0228	0.728799	39212021
644	family	FamilyXIII	6	3	rs6797051	C	T	22.1214	-0.0805984	0.0171364	2.56e-06	0.0124	0.03	0.6791	88995218
645	family	FamilyXIII	7	1	rs7514702	T	C	21.9307	-0.0663236	0.0141626	2.83e-06	0.0111	0.0245	0.6517	186914023
646	family	Lachnospiraceae	1	19	rs10402491	C	T	19.8525	0.0661701	0.014851	8.37e-06	0.0002	0.0236	0.994	13425799
647	family	Lachnospiraceae	2	9	rs11139361	T	C	20.0224	0.0494463	0.0110503	7.65e-06	0.0243	0.0187	0.195	72179847
648	family	Lachnospiraceae	3	17	rs112040820	A	G	22.0323	0.0549584	0.0117086	2.68e-06	0.0215	0.0201	0.2847	80469064
649	family	Lachnospiraceae	4	13	rs11841382	G	T	16.9129	-0.0718128	0.017462	3.91e-05	0.0155	0.0318	0.627001	38004672
650	family	Lachnospiraceae	5	7	rs11979110	T	C	22.7299	-0.0500924	0.0105069	1.86e-06	-0.0208	0.0175	0.2352	130436459
651	family	Lachnospiraceae	6	20	rs1205443	A	G	19.9867	0.0501415	0.0112157	7.8e-06	-0.0048	0.0185	0.793201	36876868
652	family	Lachnospiraceae	7	1	rs12760724	A	C	20.1553	-0.0484566	0.0107934	7.14e-06	0.0126	0.0187	0.4979	214031969
653	family	Lachnospiraceae	8	2	rs13005175	A	G	20.6936	0.0993483	0.0218395	5.39e-06	-0.0166	0.0429	0.699199	232469722
654	family	Lachnospiraceae	9	4	rs2159863	A	G	20.7063	-0.0585831	0.0128742	5.35e-06	0.0153	0.0229	0.5024	10245354
655	family	Lachnospiraceae	10	5	rs2910921	T	C	20.0141	0.160302	0.035832	7.69e-06	0.046	0.0524	0.38	32348593
656	family	Lachnospiraceae	11	10	rs3127230	C	T	20.1406	-0.0503537	0.0112201	7.2e-06	-0.0111	0.0191	0.5634	103392503
657	family	Lachnospiraceae	12	9	rs35524804	T	C	23.5368	-0.0607481	0.0125216	1.23e-06	-0.0307	0.0214	0.151	100113683
658	family	Lachnospiraceae	13	19	rs7359994	T	C	20.0086	-0.0503142	0.0112482	7.71e-06	0.0167	0.0179	0.3505	29408858
659	family	Lachnospiraceae	14	9	rs79086868	T	C	22.3022	0.0776723	0.0164472	2.33e-06	0.0039	0.0293	0.8951	133791605
660	family	Lachnospiraceae	15	4	rs959845	C	T	20.971	-0.0493666	0.0107801	4.66e-06	0.0192	0.0181	0.2892	186906801
661	family	Lachnospiraceae	16	16	rs9929145	G	A	26.282	-0.125721	0.0245233	2.95e-07	0.0131	0.0408	0.7483	76559184
662	family	Lactobacillaceae	1	2	rs1530559	G	A	19.0627	0.0772453	0.0176921	1.26e-05	0.0422	0.0178	0.0175902	135755629
663	family	Lactobacillaceae	2	1	rs16861661	G	A	25.9691	-0.193287	0.0379293	3.47e-07	0.0478	0.0355	0.1777	18501459
664	family	Lactobacillaceae	3	4	rs62314653	C	A	20.3789	0.177082	0.0392269	6.35e-06	-0.028	0.0374	0.4543	109896462
665	family	Lactobacillaceae	4	13	rs7399658	G	A	24.7226	-0.10457	0.0220312	2.07e-06	-0.0021	0.0229	0.9269	23834968
666	family	Lactobacillaceae	5	1	rs74599091	A	G	20.3232	0.191613	0.0425039	6.54e-06	-0.0421	0.0653	0.519	179720669
667	family	Lactobacillaceae	6	8	rs768253	T	G	21.5699	-0.0792344	0.0170604	3.41e-06	0.0336	0.0177	0.0570795	69010103
668	family	Lactobacillaceae	7	3	rs77478751	A	G	21.4206	-0.219178	0.0473566	3.69e-06	0.0224	0.0275	0.4163	173151665
669	family	Lactobacillaceae	8	19	rs921925	A	C	24.5549	0.0999419	0.0201687	7.22e-07	0.0054	0.0214	0.8012	6928017
670	family	Lactobacillaceae	9	6	rs9345899	A	G	19.774	-0.124042	0.0278946	8.72e-06	0.0133	0.0286	0.642401	67559323
671	family	Methanobacteriaceae	1	2	rs10202904	T	G	26.7615	-0.121754	0.0235357	2.3e-07	0.0045	0.0179	0.802	125440268
672	family	Methanobacteriaceae	2	19	rs10424197	G	A	20.2106	-0.111274	0.0247517	6.94e-06	0.0131	0.0203	0.5181	46439321
673	family	Methanobacteriaceae	3	3	rs4257531	G	A	20.3158	0.164498	0.0364959	6.57e-06	-0.0185	0.0288	0.5206	2086167
674	family	Methanobacteriaceae	4	19	rs6508769	T	C	19.8564	0.153519	0.0344519	8.35e-06	0.0411	0.0248	0.0976293	28827760
675	family	Methanobacteriaceae	5	7	rs73068003	G	T	20.2063	-0.15814	0.0351803	6.95e-06	-0.0195	0.0296	0.5109	10773932
676	family	Methanobacteriaceae	6	13	rs73457410	A	G	24.316	0.21534	0.0436695	8.18e-07	-0.0043	0.0363	0.9062	41956181
677	family	Methanobacteriaceae	7	12	rs75208022	C	T	21.7173	-0.227245	0.048763	3.16e-06	-0.0132	0.0303	0.6631	21338861
678	family	Methanobacteriaceae	8	4	rs894996	C	A	23.3495	0.216999	0.0449076	1.35e-06	-0.0397	0.0345	0.2495	104418307
679	family	Oxalobacteraceae	1	15	rs111966731	T	C	20.9516	0.204031	0.0445746	4.71e-06	0.0248	0.0313	0.4275	93941937
680	family	Oxalobacteraceae	2	11	rs11246212	T	C	21.7454	0.13607	0.0291797	3.11e-06	0.0158	0.0254	0.5349	610277
681	family	Oxalobacteraceae	3	9	rs12002250	A	C	19.4083	0.196145	0.044523	1.06e-05	-0.064	0.0438	0.1434	19682558
682	family	Oxalobacteraceae	4	6	rs1569853	T	C	24.7136	-0.140043	0.0281704	6.65e-07	0.0476	0.0269	0.0774801	38550301
683	family	Oxalobacteraceae	5	16	rs17138946	G	T	19.3876	-0.189444	0.0430248	1.07e-05	0.0183	0.0351	0.6012	5984558
684	family	Oxalobacteraceae	6	4	rs36057338	G	T	20.7427	0.181604	0.0398742	5.25e-06	0.0456	0.0494	0.356	189935314
685	family	Oxalobacteraceae	7	3	rs4428215	G	A	29.8121	0.12561	0.0230053	4.76e-08	-0.0138	0.0202	0.4935	171947435
686	family	Oxalobacteraceae	8	12	rs561239	A	G	19.8638	0.105525	0.0236769	8.32e-06	0.0217	0.0216	0.3163	18793583
687	family	Oxalobacteraceae	9	22	rs6000536	C	T	24.0583	-0.118383	0.0241355	9.35e-07	-0.0116	0.0234	0.619901	37421469
688	family	Oxalobacteraceae	10	7	rs62435498	C	A	20.5312	0.181521	0.0400608	5.87e-06	0.0391	0.029	0.1774	1794263
689	family	Oxalobacteraceae	11	9	rs736744	C	T	27.7207	0.105642	0.0200648	1.4e-07	0.0026	0.0177	0.8845	87514407
690	family	Oxalobacteraceae	12	13	rs7993559	C	A	20.9745	0.0921059	0.0201114	4.65e-06	0.0179	0.0179	0.3171	23443627
691	family	Oxalobacteraceae	13	4	rs80330081	A	C	19.5969	-0.18756	0.0423688	9.56e-06	-0.0447	0.029	0.1234	67427392
692	family	Oxalobacteraceae	14	2	rs934049	G	A	21.1518	0.109751	0.0238636	4.24e-06	0.0451	0.0216	0.0367003	16056779
693	family	Pasteurellaceae	1	9	rs10965428	C	A	21.5614	-0.119902	0.0258219	3.43e-06	-0.038	0.038	0.3171	22718481
694	family	Pasteurellaceae	2	16	rs111582866	G	A	19.7532	-0.113957	0.0256403	8.81e-06	-0.0347	0.0313	0.267	48742489
695	family	Pasteurellaceae	3	15	rs12050685	A	G	19.385	-0.0670948	0.015239	1.07e-05	-0.01	0.0195	0.606301	73477482
696	family	Pasteurellaceae	4	17	rs16970009	A	G	19.0275	0.187381	0.0429572	1.29e-05	0.0776	0.062	0.2107	32862601
697	family	Pasteurellaceae	5	22	rs4822728	T	C	21.1557	0.0685479	0.0149032	4.23e-06	0.0077	0.0176	0.6595	26891808
698	family	Pasteurellaceae	6	7	rs6972479	A	G	19.8779	-0.0781862	0.0175366	8.25e-06	0.0251	0.0219	0.2523	116918060
699	family	Pasteurellaceae	7	5	rs72756943	G	A	21.308	0.13988	0.0303029	3.91e-06	-0.0342	0.0356	0.3359	26531908
700	family	Pasteurellaceae	8	3	rs73139353	A	C	21.0919	-0.222573	0.0484634	4.38e-06	0.0588	0.0316	0.0630594	97972214
701	family	Pasteurellaceae	9	10	rs76022354	C	T	23.5599	0.24289	0.0500406	1.21e-06	-0.0087	0.0406	0.8294	94306385
702	family	Pasteurellaceae	10	9	rs78909003	T	C	23.4154	-0.241159	0.0498372	1.31e-06	-0.0263	0.0389	0.499001	105650242
703	family	Pasteurellaceae	11	6	rs9382510	C	T	26.9207	-0.0881865	0.0169965	2.12e-07	-0.0065	0.0199	0.744501	55448491
704	family	Pasteurellaceae	12	17	rs9895850	T	C	18.497	-0.176406	0.041017	1.7e-05	0.0176	0.043	0.682299	64535013
705	family	Pasteurellaceae	13	16	rs9938097	T	C	20.2088	-0.0710386	0.0158024	6.94e-06	0.0012	0.0181	0.946	84977389
706	family	Peptococcaceae	1	9	rs117452796	A	G	22.0361	-0.257982	0.0549569	2.68e-06	0.0183	0.0506	0.7172	9423378
707	family	Peptococcaceae	2	1	rs12144792	C	T	20.7878	0.064399	0.0141246	5.13e-06	0.028	0.0181	0.1222	27418225
708	family	Peptococcaceae	3	3	rs12634826	T	G	24.0309	-0.0739885	0.0150931	9.48e-07	0.0019	0.0184	0.917	182984048
709	family	Peptococcaceae	4	2	rs12992764	T	G	23.5018	0.0684213	0.0141137	1.25e-06	0.023	0.0178	0.197	188895743
710	family	Peptococcaceae	5	10	rs150600492	A	C	21.9566	0.135774	0.0289757	2.79e-06	0.0123	0.0381	0.747599	129175962
711	family	Peptococcaceae	6	8	rs35703006	G	T	24.4481	0.0812655	0.0164355	7.63e-07	-0.0192	0.0204	0.3481	28614217
712	family	Peptococcaceae	7	8	rs4990837	A	G	23.9903	0.0910387	0.0185869	9.68e-07	0.0008	0.0221	0.9722	3580757
713	family	Peptococcaceae	8	5	rs75430375	C	T	21.7117	-0.147941	0.0317498	3.17e-06	0.0513	0.0421	0.2228	89252884
714	family	Peptococcaceae	9	13	rs75898026	A	G	22.4235	-0.0821779	0.0173541	2.19e-06	-0.0255	0.0218	0.2432	113561082
715	family	Peptostreptococcaceae	1	4	rs10805326	G	A	21.3058	0.0566637	0.012276	3.92e-06	-0.0002	0.0193	0.9937	14324623
716	family	Peptostreptococcaceae	2	7	rs117020988	C	T	24.0282	0.182411	0.0372126	9.49e-07	-0.0688	0.0323	0.0330697	46710977
717	family	Peptostreptococcaceae	3	9	rs12377846	C	A	24.2602	-0.252	0.0511627	8.42e-07	0.0052	0.0521	0.9201	16786784
718	family	Peptostreptococcaceae	4	19	rs12986312	T	G	20.6129	0.0571818	0.0125947	5.62e-06	0.0091	0.0191	0.6349	17414138
719	family	Peptostreptococcaceae	5	17	rs1467258	G	A	19.9954	0.072584	0.0162321	7.76e-06	-0.0253	0.0226	0.2632	38216487
720	family	Peptostreptococcaceae	6	3	rs1520207	C	T	21.8417	0.0525658	0.0112476	2.96e-06	-0.0158	0.0176	0.3689	151781175
721	family	Peptostreptococcaceae	7	4	rs4692811	C	T	25.5953	0.0642075	0.0126913	4.21e-07	0.0248	0.0186	0.1821	171180190
722	family	Peptostreptococcaceae	8	16	rs59865771	C	T	20.3492	-0.0573764	0.0127192	6.45e-06	0.0131	0.0185	0.4791	89246670
723	family	Peptostreptococcaceae	9	10	rs61841503	G	A	32.4951	0.0919658	0.0161331	1.19e-08	-0.0015	0.0261	0.953	17019559
724	family	Peptostreptococcaceae	10	2	rs6721459	A	G	20.7299	0.0509823	0.0111975	5.29e-06	0.0052	0.0179	0.7691	67852836
725	family	Peptostreptococcaceae	11	7	rs76982728	T	C	21.6516	0.124203	0.0266923	3.27e-06	0.0574	0.061	0.3466	44312824
726	family	Peptostreptococcaceae	12	10	rs77540684	T	G	18.8775	0.106725	0.0245638	1.39e-05	-0.0013	0.0297	0.9657	14650535
727	family	Peptostreptococcaceae	13	13	rs9573934	C	T	23.5589	-0.0687189	0.0141533	1.2e-06	0.0198	0.0237	0.4033	77338074
728	family	Porphyromonadaceae	1	10	rs10762312	G	A	19.4265	-0.052368	0.0118814	1.05e-05	0.0181	0.019	0.3406	71571863
729	family	Porphyromonadaceae	2	9	rs10858364	G	T	20.9512	0.055316	0.012085	4.71e-06	0.0048	0.0209	0.8172	138076081
730	family	Porphyromonadaceae	3	3	rs17065783	A	G	23.4028	-0.059133	0.0122235	1.31e-06	0.0092	0.0241	0.701699	62035586
731	family	Porphyromonadaceae	4	14	rs1980561	A	G	19.7192	-0.0485289	0.0109284	8.97e-06	-0.0173	0.0176	0.3263	63386516
732	family	Porphyromonadaceae	5	17	rs35233670	T	C	19.9529	-0.0473576	0.010602	7.94e-06	0.0121	0.0175	0.4913	63750903
733	family	Porphyromonadaceae	6	1	rs35961441	A	C	19.4923	0.0915257	0.0207306	1.01e-05	-0.0811	0.0459	0.0775408	240929774
734	family	Porphyromonadaceae	7	7	rs6953849	A	G	22.7019	0.0718149	0.0150724	1.89e-06	-0.0724	0.0228	0.00152598	69251692
735	family	Porphyromonadaceae	8	13	rs7330827	T	C	19.1403	-0.103842	0.0237355	1.21e-05	-0.0355	0.0371	0.3378	23531802
736	family	Porphyromonadaceae	9	4	rs864093	A	C	20.1882	-0.0527939	0.0117499	7.02e-06	0.0223	0.0216	0.3006	149825977
737	family	Prevotellaceae	1	1	rs12118202	T	C	26.0747	-0.0751986	0.0147265	3.28e-07	0.0035	0.0228	0.8796	210681370
738	family	Prevotellaceae	2	3	rs13069367	A	C	20.3385	-0.0539768	0.0119687	6.49e-06	0.0123	0.0178	0.489	71801830
739	family	Prevotellaceae	3	3	rs148376875	T	G	22.2521	0.084515	0.0179163	2.39e-06	-0.0477	0.0244	0.0510199	170126707
740	family	Prevotellaceae	4	20	rs2206482	T	G	23.4644	-0.0569105	0.0117486	1.27e-06	0.0206	0.0179	0.249	9771109
741	family	Prevotellaceae	5	3	rs2278540	G	A	20.2177	0.0554249	0.0123265	6.91e-06	-0.001	0.0182	0.9544	32408916
742	family	Prevotellaceae	6	5	rs34660375	A	G	20.4313	-0.0805894	0.0178291	6.18e-06	-0.0296	0.025	0.2372	180283881
743	family	Prevotellaceae	7	8	rs3758087	T	C	20.4854	0.0564199	0.0124655	6.01e-06	-0.0261	0.0196	0.1821	23714609
744	family	Prevotellaceae	8	1	rs3860225	A	G	24.9809	0.083936	0.0167936	5.79e-07	-0.0983	0.0307	0.00135101	111161677
745	family	Prevotellaceae	9	2	rs4493272	T	C	26.2745	-0.0604992	0.0118027	2.96e-07	-0.0032	0.0176	0.8575	118910912
746	family	Prevotellaceae	10	3	rs4685827	T	C	21.8396	-0.0679529	0.0145407	2.96e-06	0.0167	0.0206	0.4171	4864877
747	family	Prevotellaceae	11	19	rs7252711	A	G	20.9343	-0.0740876	0.0161926	4.75e-06	0.0172	0.0281	0.541101	17460999
748	family	Prevotellaceae	12	12	rs7975087	C	A	19.7157	-0.0601448	0.0135454	8.99e-06	0.0139	0.0231	0.546799	21404832
749	family	Prevotellaceae	13	14	rs912860	G	A	22.4765	-0.229046	0.0483124	2.13e-06	0.0152	0.0581	0.7935	33706908
750	family	Prevotellaceae	14	13	rs9586501	G	A	21.6663	0.0592681	0.0127329	3.24e-06	0.0005	0.0199	0.9804	105075823
751	family	Prevotellaceae	15	18	rs9958960	G	A	27.7653	-0.0914807	0.0173611	1.37e-07	0.0026	0.0242	0.9144	63018983
752	family	Rhodospirillaceae	1	5	rs1035406	G	A	20.4845	-0.11354	0.0250863	6.01e-06	0.0082	0.0273	0.7647	119372737
753	family	Rhodospirillaceae	2	10	rs11591293	G	T	21.9233	0.0743184	0.0158724	2.84e-06	-0.0006	0.0177	0.9728	113419797
754	family	Rhodospirillaceae	3	16	rs13336560	C	T	19.7095	-0.0701719	0.0158061	9.02e-06	-0.0283	0.018	0.1151	88554243
755	family	Rhodospirillaceae	4	5	rs1549633	A	C	20.8914	0.0999312	0.0218634	4.86e-06	-0.0117	0.0275	0.669599	27945645
756	family	Rhodospirillaceae	5	2	rs16855101	C	T	21.2536	0.119409	0.0250471	1.87e-06	-0.0159	0.0259	0.5377	169051157
757	family	Rhodospirillaceae	6	6	rs1923415	A	G	19.3215	-0.0999238	0.0227326	1.1e-05	0.056	0.031	0.0705505	89268715
758	family	Rhodospirillaceae	7	2	rs3754624	C	T	23.5748	0.0971389	0.0200064	1.2e-06	-0.0004	0.023	0.9866	225633812
759	family	Rhodospirillaceae	8	10	rs4278423	T	C	20.8086	0.107529	0.0235725	5.08e-06	0.0329	0.0364	0.3655	2670553
760	family	Rhodospirillaceae	9	3	rs55876211	C	T	21.5569	-0.0911851	0.0196395	3.43e-06	-0.0095	0.0201	0.6364	84471266
761	family	Rhodospirillaceae	10	12	rs61933850	G	A	20.8831	0.164808	0.0360647	4.88e-06	0.026	0.026	0.3186	73139398
762	family	Rhodospirillaceae	11	1	rs6679026	T	C	19.8911	0.111984	0.0251088	8.2e-06	0.0354	0.0289	0.2208	78619512
763	family	Rhodospirillaceae	12	1	rs72714493	A	G	20.4145	0.0816858	0.0180791	6.24e-06	0.0081	0.0245	0.7428	92206218
764	family	Rhodospirillaceae	13	4	rs74354280	C	T	19.8051	-0.0911896	0.0204907	8.58e-06	0.0004	0.0195	0.9839	134192918
765	family	Rhodospirillaceae	14	3	rs9813022	A	G	26.5219	-0.0842444	0.0163583	2.61e-07	-0.0003	0.0181	0.9877	13726736
766	family	Rikenellaceae	1	9	rs10217435	C	T	20.0218	-0.0883756	0.0197506	7.66e-06	-0.0146	0.0252	0.5638	86052655
767	family	Rikenellaceae	2	11	rs10832801	A	C	19.0052	-0.0534763	0.0122666	1.3e-05	-0.0088	0.0196	0.655	17589129
768	family	Rikenellaceae	3	11	rs1939881	G	A	26.2187	-0.105589	0.0206213	3.05e-07	0.0578	0.0377	0.1253	95304834
769	family	Rikenellaceae	4	8	rs2447496	G	A	20.2968	-0.0549203	0.0121904	6.63e-06	-0.0085	0.0199	0.6711	99188924
770	family	Rikenellaceae	5	21	rs36021379	A	G	20.4956	-0.0656005	0.0144903	5.98e-06	0.0354	0.0241	0.1418	28515912
771	family	Rikenellaceae	6	15	rs4264350	T	C	23.5137	-0.0526393	0.0108555	1.24e-06	0.0078	0.0176	0.6578	71658642
772	family	Rikenellaceae	7	18	rs59663348	G	A	20.8446	0.0570915	0.0125048	4.98e-06	-0.0129	0.0205	0.5296	4069710
773	family	Rikenellaceae	8	9	rs62532512	C	A	22.0445	-0.0504257	0.0107399	2.66e-06	0.0002	0.0177	0.9897	14158854
774	family	Rikenellaceae	9	2	rs6744030	C	T	19.6689	0.0696747	0.0157103	9.21e-06	0.0344	0.0215	0.1091	174257127
775	family	Rikenellaceae	10	4	rs6837275	A	G	23.0222	0.0570355	0.011887	1.6e-06	0.0289	0.0193	0.1344	187842232
776	family	Rikenellaceae	11	14	rs74474130	T	G	21.702	0.137747	0.0295688	3.18e-06	0.0314	0.0479	0.5124	90270821
777	family	Rikenellaceae	12	14	rs77885767	C	T	21.5521	-0.156209	0.0336482	3.44e-06	-0.0682	0.0418	0.1024	21548634
778	family	Rikenellaceae	13	8	rs7832304	T	G	22.1057	-0.0724262	0.016063	6.52e-06	-0.0172	0.0265	0.5154	134444155
779	family	Rikenellaceae	14	21	rs8130320	A	G	21.1066	-0.048924	0.0106843	4.67e-06	0.0011	0.0177	0.9498	40580258
780	family	Rikenellaceae	15	6	rs9389714	C	T	19.7183	-0.0636841	0.0143416	8.97e-06	-0.0296	0.031	0.3401	100244667
781	family	Rikenellaceae	16	13	rs9578457	G	A	20.0643	-0.141478	0.0315848	7.49e-06	0.0194	0.0411	0.6373	22867356
782	family	Rikenellaceae	17	13	rs9603208	G	T	26.4745	0.0821173	0.0159596	2.67e-07	0.02	0.0292	0.4929	38044689
783	family	Ruminococcaceae	1	8	rs10093275	C	T	20.9599	0.0534595	0.011677	4.69e-06	-0.0121	0.0186	0.513701	69732887
784	family	Ruminococcaceae	2	2	rs10166469	T	C	19.6864	-0.053336	0.0120209	9.12e-06	0.0055	0.0201	0.7831	29829167
785	family	Ruminococcaceae	3	12	rs117677831	G	A	22.6956	0.0984657	0.0188897	1.86e-07	-0.018	0.0316	0.5692	47215359
786	family	Ruminococcaceae	4	1	rs1612733	T	C	20.8617	0.108708	0.0238006	4.94e-06	0.005	0.0392	0.898	107661606
787	family	Ruminococcaceae	5	1	rs17376049	T	C	24.3056	0.0848534	0.0172114	8.22e-07	0.0451	0.0282	0.1102	61425267
788	family	Ruminococcaceae	6	2	rs2113833	T	C	22.701	0.169146	0.0355009	1.89e-06	0.092	0.049	0.0606303	218216801
789	family	Ruminococcaceae	7	1	rs3009418	C	A	19.4886	0.0927607	0.0210123	1.01e-05	0.0556	0.0421	0.1861	147744468
790	family	Ruminococcaceae	8	9	rs56199908	T	C	23.5843	-0.199327	0.0410444	1.2e-06	-0.0761	0.0395	0.05432	2801371
791	family	Ruminococcaceae	9	1	rs76724913	T	G	19.6817	0.0901053	0.0203104	9.15e-06	0.0024	0.0298	0.9354	24473669
792	family	Streptococcaceae	1	4	rs10028567	C	T	24.0792	-0.0934027	0.0190343	9.25e-07	0.0423	0.0268	0.1139	53657577
793	family	Streptococcaceae	2	12	rs11110281	T	C	33.3874	-0.130554	0.0225943	7.55e-09	0.0279	0.0411	0.498101	100584014
794	family	Streptococcaceae	3	3	rs11720390	G	A	22.5742	0.103043	0.0226649	5.46e-06	-0.0336	0.0362	0.3541	94103591
795	family	Streptococcaceae	4	12	rs16950051	A	G	20.3907	0.107008	0.0236973	6.31e-06	0.0066	0.0356	0.8527	120729505
796	family	Streptococcaceae	5	14	rs2370083	G	T	20.8623	-0.0842751	0.0184509	4.94e-06	-0.0285	0.0359	0.4263	97526750
797	family	Streptococcaceae	6	8	rs2952251	A	G	25.5303	-0.0639298	0.0126525	4.35e-07	0.0037	0.0228	0.871	10143164
798	family	Streptococcaceae	7	16	rs35344081	G	A	22.0714	0.0609349	0.0129703	2.63e-06	-0.0234	0.0199	0.239	991253
799	family	Streptococcaceae	8	4	rs57646748	G	A	19.6117	-0.088021	0.019876	9.49e-06	-0.0181	0.0451	0.6878	37452858
800	family	Streptococcaceae	9	3	rs6806351	T	C	20.8082	-0.0619209	0.0135744	5.08e-06	-0.0276	0.0212	0.1924	132058723
801	family	Streptococcaceae	10	1	rs77968078	G	A	19.5149	-0.0993013	0.0224788	9.98e-06	0.0319	0.0367	0.3855	240441766
802	family	Streptococcaceae	11	10	rs7916711	A	G	19.8391	0.0959639	0.021545	8.42e-06	-0.0165	0.0253	0.514801	28588269
803	family	Streptococcaceae	12	7	rs957755	T	G	20.2682	-0.0642449	0.0142702	6.73e-06	0.1023	0.0253	5.34e-05	46778653
804	family	Veillonellaceae	1	14	rs111810795	C	T	23.0589	-0.0867108	0.0180573	1.57e-06	-0.0228	0.0297	0.4428	102897930
805	family	Veillonellaceae	2	13	rs114889439	A	G	22.1597	-0.253809	0.0539169	2.51e-06	-0.0335	0.0493	0.497299	61597625
806	family	Veillonellaceae	3	21	rs11700976	C	A	19.5756	0.0503337	0.0113763	9.67e-06	0.0289	0.0176	0.1011	35576123
807	family	Veillonellaceae	4	5	rs12186441	G	A	21.0096	0.208096	0.0453999	4.57e-06	-0.0593	0.044	0.1779	132646303
808	family	Veillonellaceae	5	7	rs12668619	A	G	22.093	0.055301	0.0117654	2.6e-06	0.009	0.0187	0.6327	21637810
809	family	Veillonellaceae	6	1	rs12741784	C	T	27.1507	-0.0621452	0.0119266	1.88e-07	0.0016	0.0202	0.9374	50088819
810	family	Veillonellaceae	7	4	rs1442060	G	A	21.0168	-0.0514024	0.0112125	4.55e-06	0.0092	0.0178	0.6067	46366067
811	family	Veillonellaceae	8	18	rs1693340	T	C	20.147	0.0818934	0.018245	7.17e-06	-0.0278	0.0342	0.4157	30208691
812	family	Veillonellaceae	9	4	rs2175069	A	G	21.0221	-0.0526752	0.0114886	4.54e-06	-0.0213	0.0182	0.2419	23317124
813	family	Veillonellaceae	10	5	rs2561116	T	G	19.9603	-0.083617	0.0187159	7.91e-06	0.0236	0.0378	0.5325	38348199
814	family	Veillonellaceae	11	13	rs2585520	G	T	20.387	-0.0904972	0.0200428	6.33e-06	0.0772	0.0458	0.091939	78785141
815	family	Veillonellaceae	12	8	rs4263802	G	A	19.6495	0.050942	0.0114921	9.3e-06	-0.0099	0.0188	0.5962	138319508
816	family	Veillonellaceae	13	15	rs4461038	A	G	21.5791	-0.0554965	0.0119467	3.4e-06	-0.0127	0.0193	0.512	78546996
817	family	Veillonellaceae	14	18	rs4797169	T	C	20.9907	0.0587799	0.0128297	4.62e-06	-0.0165	0.0207	0.4255	462180
818	family	Veillonellaceae	15	1	rs6692542	A	G	20.422	0.0534397	0.0118254	6.21e-06	0.0032	0.0185	0.8624	244391618
819	family	Veillonellaceae	16	6	rs6909981	C	T	20.2979	-0.0638697	0.0141765	6.63e-06	0.007	0.0269	0.7963	75534152
820	family	Veillonellaceae	17	6	rs73557284	A	G	12.1812	0.205194	0.0467174	1.12e-05	0.0463	0.0298	0.1209	139181109
821	family	Veillonellaceae	18	13	rs79535861	A	C	23.6462	0.100666	0.0207016	1.16e-06	0.0111	0.0305	0.716401	38326692
822	family	Veillonellaceae	19	6	rs9345168	C	A	20.2074	0.0509102	0.0113253	6.95e-06	0.0183	0.0177	0.3009	92380922
823	family	Verrucomicrobiaceae	1	12	rs111862613	T	C	21.2551	0.0907065	0.0196746	4.02e-06	-0.0039	0.0235	0.8689	130309670
824	family	Verrucomicrobiaceae	2	18	rs117107102	A	G	22.4934	0.204683	0.0431573	2.11e-06	0.0273	0.0414	0.5092	49473635
825	family	Verrucomicrobiaceae	3	4	rs11729256	T	C	24.9277	0.0749798	0.0150177	5.95e-07	-0.0032	0.0233	0.8914	95027272
826	family	Verrucomicrobiaceae	4	15	rs12908520	G	A	22.3533	0.0619104	0.0130946	2.27e-06	-0.0182	0.0177	0.3029	97570657
827	family	Verrucomicrobiaceae	5	16	rs2602429	C	T	22.7814	0.0745516	0.0156195	1.82e-06	-0.005	0.02	0.8037	81063149
828	family	Verrucomicrobiaceae	6	10	rs4242783	G	A	21.6992	0.0687992	0.0147694	3.19e-06	0.0013	0.0195	0.9465	5064327
829	family	Verrucomicrobiaceae	7	11	rs4936098	A	G	22.7749	0.0648691	0.0135928	1.82e-06	-0.0102	0.0184	0.578801	130280667
830	family	Verrucomicrobiaceae	8	1	rs61779207	G	A	20.4588	-0.0758811	0.0167762	6.09e-06	0.0046	0.0211	0.8279	41074472
831	family	Verrucomicrobiaceae	9	4	rs74542928	T	C	22.4917	0.112124	0.0236422	2.11e-06	-0.0408	0.0413	0.3229	100544188
832	family	Verrucomicrobiaceae	10	6	rs9349825	A	G	22.9188	-0.0704354	0.0147128	1.69e-06	0.038	0.0226	0.0923889	56341481
833	family	Verrucomicrobiaceae	11	20	rs941682	G	A	19.2958	-0.0631526	0.0143767	1.12e-05	0.016	0.0196	0.4137	31867840
834	family	Victivallaceae	1	19	rs11671100	A	C	20.9701	-0.160034	0.0349472	4.66e-06	-0.0542	0.022	0.0136499	711637
835	family	Victivallaceae	2	7	rs2944282	T	C	23.3489	-0.124197	0.0257026	1.35e-06	0.0144	0.0196	0.4611	57589803
836	family	Victivallaceae	3	12	rs34962571	A	C	19.9628	-0.186945	0.0418412	7.9e-06	0.0094	0.0294	0.7492	131103256
837	family	Victivallaceae	4	11	rs4396289	C	T	28.0897	-0.152918	0.0288525	1.16e-07	0.0248	0.0262	0.3429	9316730
838	family	Victivallaceae	5	2	rs61702987	T	C	23.5218	0.145501	0.0300007	1.24e-06	-0.0367	0.0283	0.1943	31211657
839	family	Victivallaceae	6	9	rs62570196	C	T	25.9535	-0.246101	0.0483077	3.5e-07	-0.0704	0.0442	0.1116	111086170
840	family	Victivallaceae	7	2	rs6545794	A	G	23.2152	-0.197786	0.0410495	1.45e-06	-0.0122	0.027	0.6517	60484909
841	family	Victivallaceae	8	2	rs67832247	C	T	21.4401	-0.123489	0.0266695	3.65e-06	0.0252	0.019	0.184	2649472
842	family	Victivallaceae	9	10	rs7077363	G	A	21.8868	0.148942	0.0318366	2.89e-06	-0.0227	0.0238	0.3391	95286954
843	family	Victivallaceae	10	12	rs7314815	G	A	20.0791	0.101088	0.0225594	7.43e-06	0.0251	0.0177	0.1553	102525047
844	family	Victivallaceae	11	3	rs7627405	C	T	19.8092	-0.134158	0.0301427	8.56e-06	0.0087	0.0223	0.695601	9968555
845	genus	Actinomyces	1	15	rs2715439	C	T	20.5232	0.0746684	0.0164822	5.89e-06	0.0023	0.0176	0.8973	99492313
846	genus	Actinomyces	2	6	rs34583783	G	T	22.2371	0.126596	0.0268461	2.41e-06	-0.0323	0.0367	0.3791	67207371
847	genus	Actinomyces	3	6	rs35011108	A	G	20.641	0.232634	0.0512044	5.54e-06	0.0046	0.0351	0.8968	133007480
848	genus	Actinomyces	4	6	rs4073240	G	A	20.0638	0.0749687	0.0167368	7.49e-06	0.0056	0.018	0.756201	169224781
849	genus	Actinomyces	5	10	rs4146653	G	A	21.1594	0.0985224	0.0214182	4.23e-06	-0.0307	0.0252	0.2229	4782841
850	genus	Actinomyces	6	3	rs71315246	A	G	19.5655	-0.0969809	0.021925	9.72e-06	0.0626	0.0257	0.0146801	101352439
851	genus	Actinomyces	7	10	rs7915461	T	C	21.8544	0.18776	0.0401636	2.94e-06	0.037	0.0347	0.2853	127532121
852	genus	Adlercreutzia	1	11	rs11604400	C	T	19.0604	-0.102524	0.0234834	1.27e-05	0.0241	0.0286	0.3987	98386085
853	genus	Adlercreutzia	2	7	rs13231526	C	A	21.1234	0.143237	0.0311654	4.31e-06	-0.044	0.0324	0.174	48844151
854	genus	Adlercreutzia	3	18	rs34181676	G	T	21.5751	-0.134998	0.028231	1.74e-06	0.0486	0.0437	0.2658	75016549
855	genus	Adlercreutzia	4	3	rs55719207	G	A	19.5769	-0.0699243	0.0158036	9.66e-06	-0.0098	0.0181	0.5884	105355971
856	genus	Adlercreutzia	5	1	rs6664405	T	C	20.4513	-0.0953084	0.0210752	6.12e-06	-0.0212	0.0252	0.4013	69444163
857	genus	Adlercreutzia	6	4	rs7680684	C	T	24.3708	-0.083381	0.0168901	7.95e-07	-0.0213	0.0184	0.2481	171281359
858	genus	Adlercreutzia	7	6	rs9490822	C	T	22.2292	-0.0734512	0.0155789	2.42e-06	0.0157	0.0176	0.3718	123909083
859	genus	Adlercreutzia	8	17	rs9915817	T	C	19.8104	0.0749219	0.016833	8.55e-06	-0.019	0.0193	0.3241	48864179
860	genus	Akkermansia	1	12	rs111862613	T	C	21.4489	0.0911199	0.0196748	3.63e-06	-0.0039	0.0235	0.8689	130309670
861	genus	Akkermansia	2	18	rs117107102	A	G	22.4268	0.204406	0.0431629	2.18e-06	0.0273	0.0414	0.5092	49473635
862	genus	Akkermansia	3	4	rs11729256	T	C	24.9702	0.0750473	0.0150184	5.82e-07	-0.0032	0.0233	0.8914	95027272
863	genus	Akkermansia	4	15	rs12908520	G	A	22.2509	0.061772	0.0130954	2.39e-06	-0.0182	0.0177	0.3029	97570657
864	genus	Akkermansia	5	16	rs2602429	C	T	22.7695	0.0745352	0.0156201	1.83e-06	-0.005	0.02	0.8037	81063149
865	genus	Akkermansia	6	10	rs4242783	G	A	21.5373	0.0685454	0.0147701	3.47e-06	0.0013	0.0195	0.9465	5064327
866	genus	Akkermansia	7	11	rs4936098	A	G	22.8105	0.0649225	0.0135934	1.79e-06	-0.0102	0.0184	0.578801	130280667
867	genus	Akkermansia	8	1	rs61779207	G	A	20.5503	-0.0760539	0.0167769	5.81e-06	0.0046	0.0211	0.8279	41074472
868	genus	Akkermansia	9	4	rs74542928	T	C	22.6898	0.112623	0.0236434	1.9e-06	-0.0408	0.0413	0.3229	100544188
869	genus	Akkermansia	10	6	rs9349825	A	G	22.8557	-0.0703407	0.0147133	1.75e-06	0.038	0.0226	0.0923889	56341481
870	genus	Akkermansia	11	20	rs941682	G	A	19.3808	-0.0632957	0.0143777	1.07e-05	0.016	0.0196	0.4137	31867840
871	genus	Alistipes	1	13	rs1107244	G	A	19.6363	0.0758558	0.0171182	9.37e-06	-0.0034	0.0327	0.9164	38057357
872	genus	Alistipes	2	7	rs11769002	G	A	23.3683	-0.0528793	0.0109389	1.34e-06	0.0126	0.0178	0.4779	62443498
873	genus	Alistipes	3	5	rs11958296	A	G	20.2087	-0.0981222	0.0218272	6.94e-06	-0.0029	0.0429	0.9453	177755179
874	genus	Alistipes	4	2	rs12990744	C	T	20.1556	-0.0776618	0.0172986	7.14e-06	-0.0609	0.0294	0.0382296	178000949
875	genus	Alistipes	5	9	rs1689282	A	C	20.8325	-0.0520061	0.0113942	5.01e-06	0.0174	0.0187	0.3531	14080129
876	genus	Alistipes	6	10	rs2290844	C	T	18.0418	0.0813969	0.0191632	2.16e-05	-0.0005	0.0278	0.9865	127787142
877	genus	Alistipes	7	11	rs2875322	T	C	19.5373	-0.0580945	0.0131432	9.87e-06	0.0246	0.0234	0.2922	130887552
878	genus	Alistipes	8	17	rs34417064	A	G	20.3437	-0.048202	0.0106868	6.47e-06	-0.0069	0.0176	0.6949	52776479
879	genus	Alistipes	9	20	rs4810359	A	G	19.9267	-0.0652428	0.0146155	8.05e-06	0.0002	0.0267	0.9942	41191335
880	genus	Alistipes	10	11	rs7129639	C	A	22.9484	-0.0524955	0.0109584	1.66e-06	0.024	0.0187	0.1997	17511427
881	genus	Alistipes	11	21	rs8130320	A	G	20.9064	-0.049002	0.010717	4.82e-06	0.0011	0.0177	0.9498	40580258
882	genus	Allisonella	1	5	rs1901739	T	G	21.6814	0.115769	0.0248626	3.22e-06	-0.013	0.0176	0.4585	114286707
883	genus	Allisonella	2	12	rs35110698	T	C	20.7974	-0.146322	0.0320852	5.11e-06	-0.0257	0.0248	0.3	28018998
884	genus	Allisonella	3	9	rs35778461	C	T	24.3601	0.146679	0.0297186	7.99e-07	0.0208	0.0209	0.3189	100150556
885	genus	Allisonella	4	11	rs594561	C	T	19.8849	0.112231	0.0251681	8.22e-06	-0.0478	0.0175	0.00638602	88632972
886	genus	Allisonella	5	9	rs602075	A	G	32.3742	0.168974	0.0296976	1.27e-08	-0.0156	0.02	0.4348	79110160
887	genus	Allisonella	6	2	rs6742198	G	A	22.2102	0.149152	0.0316484	2.44e-06	0.0512	0.0206	0.0129999	33607071
888	genus	Allisonella	7	7	rs76904847	G	A	19.6731	0.148523	0.0334857	9.19e-06	0.0208	0.0233	0.3719	137968010
889	genus	Allisonella	8	10	rs7898615	T	G	20.2145	0.167966	0.0373586	6.92e-06	0.028	0.0257	0.2757	122413451
890	genus	Alloprevotella	1	21	rs2154444	T	G	20.0182	0.138234	0.0308961	7.67e-06	0.0128	0.0199	0.5209	36053643
891	genus	Alloprevotella	2	21	rs34619204	G	A	20.528	-0.156037	0.0344392	5.88e-06	-0.0237	0.0231	0.3039	40993008
892	genus	Alloprevotella	3	1	rs4364940	A	G	20.0669	0.126418	0.0282207	7.48e-06	-0.0028	0.0189	0.8817	234126516
893	genus	Alloprevotella	4	3	rs4680035	A	G	21.2503	-0.119599	0.0259446	4.03e-06	0.0328	0.018	0.0684605	152805600
894	genus	Alloprevotella	5	4	rs58212166	A	G	20.2274	-0.161506	0.0359102	6.88e-06	0.0303	0.0226	0.1804	189076705
895	genus	Anaerofilum	1	11	rs10794359	T	C	22.5945	-0.0953524	0.02006	2e-06	0.0156	0.0178	0.3806	1051715
896	genus	Anaerofilum	2	2	rs1563175	A	C	20.8838	0.0923834	0.0202157	4.88e-06	0.0236	0.0176	0.1785	3838940
897	genus	Anaerofilum	3	2	rs17012738	T	G	20.3553	0.0903417	0.0200239	6.43e-06	0.0014	0.0176	0.9375	76698142
898	genus	Anaerofilum	4	14	rs17096874	C	T	22.0708	-0.126337	0.0268919	2.63e-06	0.0409	0.0215	0.0574103	30991358
899	genus	Anaerofilum	5	17	rs356049	G	A	20.9365	0.132603	0.0289802	4.75e-06	-0.0141	0.0353	0.6903	6450532
900	genus	Anaerofilum	6	12	rs4244069	G	A	20.1969	-0.146775	0.0326594	6.99e-06	-0.0188	0.0266	0.4802	67167461
901	genus	Anaerofilum	7	1	rs4506496	G	A	23.4552	0.10309	0.0212861	1.28e-06	0.024	0.0193	0.2138	247145690
902	genus	Anaerofilum	8	3	rs712981	A	C	24.6603	0.10076	0.0202902	6.84e-07	-0.0007	0.018	0.9704	129686434
903	genus	Anaerofilum	9	2	rs79598899	C	T	26.1159	0.182586	0.0357284	3.22e-07	0.0156	0.0417	0.7083	191139151
904	genus	Anaerofilum	10	12	rs816292	T	C	26.2877	-0.113003	0.02204	2.94e-07	0.0158	0.0193	0.4129	117811409
905	genus	Anaerofilum	11	9	rs9299345	T	C	20.349	-0.1364	0.0302372	6.45e-06	-0.0332	0.0294	0.2591	104339812
906	genus	Anaerostipes	1	11	rs10502061	A	G	18.9442	0.0835752	0.0192017	1.35e-05	0.0074	0.0276	0.788301	105615253
907	genus	Anaerostipes	2	3	rs2014785	T	C	21.125	0.0515687	0.0112199	4.3e-06	0.0244	0.0179	0.1731	171100102
908	genus	Anaerostipes	3	2	rs2396460	T	C	21.8967	-0.0512653	0.0109555	2.88e-06	0.0028	0.0177	0.874	228018671
909	genus	Anaerostipes	4	10	rs2804244	A	G	22.8822	-0.053089	0.0110983	1.72e-06	-0.0079	0.018	0.663001	117383184
910	genus	Anaerostipes	5	9	rs3900776	G	A	21.6748	-0.110013	0.0236302	3.23e-06	0.0894	0.053	0.0914808	13525082
911	genus	Anaerostipes	6	17	rs60983350	G	A	21.4494	-0.0539901	0.0116575	3.63e-06	0.0606	0.0189	0.00136801	2850737
912	genus	Anaerostipes	7	2	rs62157625	T	C	22.7872	0.088573	0.0185548	1.81e-06	0.0067	0.027	0.8048	142774333
913	genus	Anaerostipes	8	21	rs62215703	G	A	22.2599	0.0644965	0.0136702	2.38e-06	-0.0189	0.0213	0.3744	25873624
914	genus	Anaerostipes	9	9	rs6474958	A	G	19.9347	-0.0500065	0.0112001	8.01e-06	-0.0067	0.019	0.725301	1582701
915	genus	Anaerostipes	10	2	rs6726833	C	A	21.4631	-0.0877497	0.0189408	3.61e-06	-0.0344	0.0327	0.2933	39351569
916	genus	Anaerostipes	11	4	rs6854026	T	C	21.732	-0.0508482	0.0109075	3.14e-06	-0.0094	0.0177	0.5951	169690814
917	genus	Anaerostipes	12	16	rs7193624	C	T	24.803	0.0750642	0.0150723	6.35e-07	0.0384	0.0318	0.228	77574020
918	genus	Anaerostipes	13	19	rs78735375	A	C	20.2623	-0.137429	0.0305304	6.75e-06	-0.065	0.0447	0.1462	1497547
919	genus	Anaerotruncus	1	14	rs10150232	A	G	20.6222	0.0567088	0.0124877	5.59e-06	-0.0096	0.022	0.6633	30418008
920	genus	Anaerotruncus	2	11	rs11018566	A	G	18.2724	-0.156465	0.0366032	1.91e-05	0.0361	0.0392	0.3563	89040226
921	genus	Anaerotruncus	3	4	rs115414803	A	C	20.6688	-0.144356	0.0317524	5.46e-06	0.0167	0.0367	0.6489	88163243
922	genus	Anaerotruncus	4	9	rs1272208	G	T	22.2015	-0.0611743	0.0129831	2.45e-06	0.006	0.0207	0.773101	78630894
923	genus	Anaerotruncus	5	3	rs1431492	C	T	20.0749	-0.0654996	0.0146188	7.45e-06	0.0035	0.0239	0.8845	150855371
924	genus	Anaerotruncus	6	2	rs17734739	T	C	19.6027	0.0660052	0.014908	9.53e-06	-0.0144	0.0251	0.5672	211663702
925	genus	Anaerotruncus	7	12	rs34449434	A	C	19.2078	-0.0497004	0.0113402	1.17e-05	0.0142	0.0185	0.4427	76523655
926	genus	Anaerotruncus	8	2	rs4669806	G	T	21.9616	0.0576389	0.0122994	2.78e-06	-0.0157	0.0213	0.4622	12200752
927	genus	Anaerotruncus	9	15	rs6494922	A	G	19.9376	0.0903106	0.0202257	8e-06	0.0772	0.0394	0.0499195	33459867
928	genus	Anaerotruncus	10	13	rs6563550	T	C	24.6286	0.0877135	0.0176745	6.95e-07	-0.0034	0.0327	0.9184	38058413
929	genus	Anaerotruncus	11	14	rs7155595	C	A	20.5747	0.0539336	0.0118903	5.73e-06	-0.0572	0.0192	0.002852	77502546
930	genus	Anaerotruncus	12	14	rs8005030	C	T	22.1324	0.0554447	0.0117854	2.54e-06	-0.0185	0.0186	0.3203	30607199
931	genus	Anaerotruncus	13	6	rs9347879	T	C	20.9877	0.050618	0.011049	4.62e-06	-0.0303	0.0176	0.0839499	165015261
932	genus	Bacteroides	1	1	rs11585893	A	G	25.175	-0.0740746	0.0147633	5.24e-07	0.0071	0.0206	0.7323	10644351
933	genus	Bacteroides	2	6	rs13207588	A	G	20.365	-0.059205	0.0131195	6.4e-06	-0.0513	0.0224	0.0221101	41519430
934	genus	Bacteroides	3	1	rs1340391	T	C	20.0399	-0.0592004	0.0132244	7.58e-06	-0.0001	0.0256	0.9977	102960989
935	genus	Bacteroides	4	19	rs17619981	T	G	22.1941	0.0880978	0.0187002	2.46e-06	-0.0011	0.0257	0.966	24342250
936	genus	Bacteroides	5	14	rs2023437	T	C	21.7796	-0.0782324	0.0167634	3.06e-06	-0.0168	0.0267	0.5291	22045949
937	genus	Bacteroides	6	3	rs66710942	C	T	20.6443	0.0488038	0.0107412	5.53e-06	-0.0144	0.0176	0.4126	77215327
938	genus	Bacteroides	7	3	rs6795673	C	T	26.1832	0.0538565	0.0105251	3.11e-07	0.0358	0.0175	0.0408197	10593224
939	genus	Barnesiella	1	6	rs11155559	T	C	20.1529	0.0956023	0.0212961	7.15e-06	0.0384	0.0304	0.2064	148601905
940	genus	Barnesiella	2	15	rs12909713	C	T	21.048	-0.0550716	0.0120039	4.48e-06	0.0187	0.0175	0.2866	87145913
941	genus	Barnesiella	3	7	rs13242616	T	C	22.4594	-0.0583747	0.0123176	2.15e-06	0.0193	0.019	0.3093	122021518
942	genus	Barnesiella	4	6	rs199035	G	A	21.8419	0.0559495	0.0119716	2.96e-06	0.0186	0.0177	0.2943	23435415
943	genus	Barnesiella	5	4	rs2276875	A	G	24.9635	-0.0697176	0.0139537	5.84e-07	0.0101	0.0201	0.6172	5730954
944	genus	Barnesiella	6	6	rs2428166	G	A	24.178	-0.165859	0.0337309	8.78e-07	-0.0304	0.0738	0.680299	110831148
945	genus	Barnesiella	7	3	rs35177866	A	G	23.267	0.0917125	0.0190133	1.41e-06	0.0401	0.0337	0.2342	181589155
946	genus	Barnesiella	8	3	rs62251337	A	G	21.3849	-0.0690763	0.0149374	3.76e-06	0.0359	0.0252	0.154	44327429
947	genus	Barnesiella	9	4	rs72684847	T	C	20.2948	-0.114369	0.0253873	6.64e-06	-0.0261	0.0331	0.4311	102616869
948	genus	Barnesiella	10	8	rs76181748	C	T	20.5753	-0.0778559	0.017164	5.73e-06	-0.025	0.0209	0.2312	105458416
949	genus	Barnesiella	11	5	rs77455852	T	G	20.7727	-0.0891491	0.0195601	5.17e-06	0.0246	0.0253	0.3293	54107036
950	genus	Barnesiella	12	4	rs79795328	A	G	21.5275	-0.0818645	0.0176441	3.49e-06	-0.0379	0.0253	0.1344	114546595
951	genus	Bifidobacterium	1	1	rs12022129	G	A	19.872	0.0619356	0.0138937	8.28e-06	-0.0334	0.0197	0.0893902	207003374
952	genus	Bifidobacterium	2	2	rs182549	C	T	88.43	0.119703	0.0127294	5.27e-21	0.0443	0.0179	0.0132599	136616754
953	genus	Bifidobacterium	3	10	rs2491158	G	A	19.8794	0.0712624	0.015983	8.25e-06	-0.0537	0.0258	0.0374602	126089703
954	genus	Bifidobacterium	4	7	rs2686790	T	C	20.0648	0.070741	0.0157926	7.49e-06	-0.0027	0.0247	0.9115	48090746
955	genus	Bifidobacterium	5	17	rs540489	T	G	21.1209	-0.0637641	0.0138746	4.31e-06	-0.0007	0.023	0.9762	72897722
956	genus	Bifidobacterium	6	4	rs55888705	A	G	20.3389	0.0546319	0.0121139	6.49e-06	-0.0304	0.0195	0.1186	1517826
957	genus	Bifidobacterium	7	5	rs56108664	T	C	21.3651	0.0729971	0.0157926	3.8e-06	-0.0199	0.0261	0.4456	537890
958	genus	Bifidobacterium	8	22	rs5746486	T	C	19.7034	-0.0536216	0.0120801	9.04e-06	-0.0267	0.018	0.1387	18354272
959	genus	Bifidobacterium	9	2	rs62181700	G	A	22.6653	-0.0624643	0.0131205	1.93e-06	-0.0242	0.0204	0.2355	189805784
960	genus	Bifidobacterium	10	13	rs7322849	T	C	31.0353	0.112428	0.0201813	2.53e-08	-0.0031	0.0307	0.9197	112859829
961	genus	Bifidobacterium	11	21	rs75344046	C	T	21.088	0.232354	0.0505979	4.39e-06	0.0409	0.0416	0.3252	31861790
962	genus	Bifidobacterium	12	6	rs857444	C	T	21.2075	0.0558234	0.0121219	4.12e-06	-0.0051	0.0182	0.7802	14617591
963	genus	Bilophila	1	13	rs11069458	T	C	19.2928	-0.0680947	0.015503	1.12e-05	0.0438	0.0228	0.05434	102402685
964	genus	Bilophila	2	1	rs1241171	G	A	21.281	-0.0692654	0.0150148	3.97e-06	0.0176	0.025	0.4801	103299921
965	genus	Bilophila	3	9	rs1571225	C	T	23.4834	0.0826826	0.0170621	1.26e-06	0.0239	0.0237	0.3128	4940871
966	genus	Bilophila	4	12	rs1969927	G	A	19.7835	0.0564589	0.0126935	8.67e-06	0.0085	0.0186	0.649	100786847
967	genus	Bilophila	5	7	rs2728491	G	T	20.2411	-0.0627416	0.0139456	6.83e-06	-0.0136	0.0206	0.5091	47211732
968	genus	Bilophila	6	20	rs3827020	C	T	22.7657	0.0766479	0.0160642	1.83e-06	-0.0243	0.0222	0.2743	61980991
969	genus	Bilophila	7	18	rs4798126	G	A	19.0327	0.073288	0.016799	1.28e-05	0.0301	0.0221	0.1741	3765773
970	genus	Bilophila	8	15	rs542415	T	C	21.1474	-0.0613623	0.0133436	4.25e-06	-0.0007	0.018	0.9705	50011554
971	genus	Bilophila	9	8	rs60178956	G	A	19.5023	-0.0624818	0.0141485	1e-05	0.0169	0.0211	0.4229	90878338
972	genus	Bilophila	10	3	rs6793291	C	A	21.765	0.112729	0.0241633	3.08e-06	-0.0011	0.04	0.9775	194419531
973	genus	Bilophila	11	8	rs72676854	T	C	21.0067	0.123209	0.026882	4.58e-06	0.0158	0.0394	0.689	109990939
974	genus	Bilophila	12	7	rs7802841	C	A	23.6812	0.0670097	0.0137701	1.14e-06	-0.0206	0.0191	0.2825	138583840
975	genus	Bilophila	13	17	rs9899990	A	G	19.2833	-0.102702	0.0233878	1.13e-05	0.0484	0.0319	0.1298	9121579
976	genus	Blautia	1	16	rs11149971	C	T	25.2808	0.117605	0.02339	4.96e-07	-0.0746	0.0384	0.0522204	77238810
977	genus	Blautia	2	1	rs115043014	G	A	22.0565	-0.206605	0.043992	2.65e-06	0.054	0.0679	0.4263	175757311
978	genus	Blautia	3	7	rs117001700	T	C	19.8257	0.196414	0.0441122	8.48e-06	-0.0285	0.0739	0.7004	68396262
979	genus	Blautia	4	17	rs12453000	C	T	23.1432	0.0625335	0.0129987	1.5e-06	-0.0106	0.0257	0.681	16895873
980	genus	Blautia	5	6	rs16892041	T	C	19.2774	-0.0622605	0.0141804	1.13e-05	-0.002	0.0215	0.9261	9298640
981	genus	Blautia	6	1	rs2788271	T	G	18.5921	-0.0575596	0.0133492	1.62e-05	0.0365	0.0231	0.1139	219117743
982	genus	Blautia	7	6	rs3005511	A	G	20.4643	0.0501085	0.0110768	6.08e-06	0.0653	0.0191	0.000631103	74605806
983	genus	Blautia	8	19	rs4926264	T	C	21.4868	0.0826207	0.0178239	3.56e-06	-0.0212	0.0287	0.4599	13420917
984	genus	Blautia	9	7	rs67794373	C	T	23.7597	0.0601709	0.0123443	1.09e-06	-0.0131	0.021	0.5329	124210039
985	genus	Blautia	10	11	rs682885	A	G	21.1194	-0.0493376	0.0107359	4.32e-06	-0.0226	0.0187	0.2286	87805911
986	genus	Blautia	11	19	rs72973581	A	G	22.2416	0.125169	0.0265408	2.4e-06	-0.0259	0.0378	0.4922	1043103
987	genus	Blautia	12	9	rs7860714	A	G	20.8975	-0.0502178	0.0109853	4.85e-06	0.0052	0.0185	0.7779	1866537
988	genus	Butyricicoccus	1	2	rs10084203	A	G	19.7913	0.0549699	0.0123563	8.64e-06	-0.0122	0.0262	0.6417	191304149
989	genus	Butyricicoccus	2	1	rs12034718	A	G	19.6424	0.0701199	0.0158214	9.34e-06	0.0215	0.0211	0.3079	67379595
990	genus	Butyricicoccus	3	13	rs12585793	T	C	21.5579	-0.262206	0.0564729	3.43e-06	-0.0201	0.0521	0.7004	27018240
991	genus	Butyricicoccus	4	4	rs2017189	G	T	21.1476	-0.0506956	0.011024	4.25e-06	0.0238	0.0176	0.1756	7460153
992	genus	Butyricicoccus	5	10	rs4962426	G	T	20.4032	0.0614216	0.0135979	6.27e-06	0.0503	0.0224	0.0245601	126908208
993	genus	Butyricicoccus	6	2	rs56221232	T	C	24.4667	0.0828027	0.0167401	7.56e-07	-0.0227	0.0292	0.4367	153453410
994	genus	Butyricicoccus	7	7	rs62478070	T	G	20.4885	0.224039	0.0494959	6e-06	-0.0686	0.0561	0.2216	157688150
995	genus	Butyricicoccus	8	13	rs7322368	T	C	19.8337	0.0815733	0.0183167	8.45e-06	0.0483	0.0306	0.1146	100213990
996	genus	Butyricimonas	1	11	rs11228830	A	G	20.5466	0.135265	0.0298411	5.82e-06	-0.0378	0.0325	0.2444	56664962
997	genus	Butyricimonas	2	21	rs113054641	G	A	27.8423	-0.144881	0.0274574	1.32e-07	-0.0564	0.0421	0.1805	16550389
998	genus	Butyricimonas	3	12	rs12304031	G	A	19.2108	-0.086278	0.0196846	1.17e-05	-0.0111	0.0267	0.676901	129438771
999	genus	Butyricimonas	4	18	rs12458763	A	C	20.492	0.122037	0.0269587	5.99e-06	-0.0281	0.0422	0.5049	34091618
1000	genus	Butyricimonas	5	16	rs1862649	G	A	20.7773	0.113124	0.0248176	5.16e-06	0.0161	0.0348	0.644	22172866
1001	genus	Butyricimonas	6	15	rs2114713	G	T	20.3615	0.062721	0.0138998	6.41e-06	0.0249	0.0176	0.1573	80528373
1002	genus	Butyricimonas	7	19	rs62130338	G	A	21.4117	-0.0732608	0.0158324	3.71e-06	0.0366	0.0185	0.0480895	49162501
1003	genus	Butyricimonas	8	5	rs62390301	T	C	24.9154	-0.0872983	0.0174893	5.99e-07	-0.0124	0.0221	0.5754	159867647
1004	genus	Butyricimonas	9	10	rs7083431	A	C	23.7252	0.0703539	0.0144439	1.11e-06	-0.0319	0.0198	0.1064	72711156
1005	genus	Butyricimonas	10	2	rs71428626	G	T	21.1067	-0.133188	0.0289905	4.34e-06	0.0115	0.0492	0.8145	83093264
1006	genus	Butyricimonas	11	10	rs72814525	A	G	19.6657	0.0664154	0.0149766	9.22e-06	-0.0114	0.0206	0.5798	72443070
1007	genus	Butyricimonas	12	3	rs78453362	A	G	20.8871	-0.14948	0.0327073	4.87e-06	0.0139	0.0562	0.8048	78740009
1008	genus	Butyricimonas	13	8	rs9657374	C	T	21.1058	0.0680719	0.0148172	4.35e-06	-0.0103	0.0192	0.593	4834406
1009	genus	Butyrivibrio	1	6	rs1007475	G	T	20.4204	0.118065	0.0261271	6.22e-06	0.0009	0.0196	0.9631	148403405
1010	genus	Butyrivibrio	2	7	rs11761679	T	C	23.1705	0.154775	0.0321539	1.48e-06	-0.0257	0.0254	0.3128	150596929
1011	genus	Butyrivibrio	3	10	rs142855850	A	G	20.1127	0.205013	0.0457138	7.3e-06	-0.027	0.0297	0.3622	22587900
1012	genus	Butyrivibrio	4	9	rs16934069	T	C	19.9609	-0.133784	0.0299444	7.9e-06	0.0261	0.0232	0.2604	119693164
1013	genus	Butyrivibrio	5	17	rs16941336	C	T	22.6398	0.127488	0.0267936	1.95e-06	0.0152	0.021	0.4681	20575697
1014	genus	Butyrivibrio	6	5	rs17163238	G	A	20.8023	0.140987	0.0309117	5.09e-06	-0.039	0.0223	0.0801309	128976021
1015	genus	Butyrivibrio	7	18	rs28846706	A	G	15.9557	0.176368	0.0392809	7.13e-06	0.0067	0.0292	0.8196	10256979
1016	genus	Butyrivibrio	8	13	rs4537857	T	C	22.7882	-0.12459	0.0260992	1.81e-06	0.0179	0.0186	0.3375	27292666
1017	genus	Butyrivibrio	9	20	rs486484	A	G	20.3796	-0.108349	0.0240008	6.35e-06	0.0013	0.0178	0.9428	811507
1018	genus	Butyrivibrio	10	3	rs4928024	A	G	20.137	-0.17471	0.0389333	7.21e-06	-0.0157	0.0226	0.4868	54288503
1019	genus	Butyrivibrio	11	14	rs72723662	C	T	24.8689	0.224078	0.0449336	6.14e-07	-0.0363	0.0259	0.1612	76065563
1020	genus	Butyrivibrio	12	14	rs74622183	A	G	22.0398	-0.201027	0.0428204	2.67e-06	0.0233	0.031	0.4514	34150977
1021	genus	Butyrivibrio	13	6	rs7752361	A	G	24.6855	-0.11923	0.0239975	6.75e-07	-0.0177	0.0175	0.3115	111780705
1022	genus	Butyrivibrio	14	6	rs7763512	G	A	22.374	0.119846	0.0253367	2.24e-06	0.0113	0.0178	0.5248	21960091
1023	genus	Butyrivibrio	15	6	rs9349693	A	G	20.6102	0.117973	0.0259861	5.63e-06	0.0071	0.0193	0.7122	53939724
1024	genus	CandidatusSoleaferrea	1	8	rs10090365	A	G	21.2549	-0.0834413	0.0180989	4.02e-06	-0.0345	0.0176	0.0495405	138638199
1025	genus	CandidatusSoleaferrea	2	9	rs10809135	T	C	20.9435	0.0834858	0.0182426	4.73e-06	-0.0062	0.0179	0.726999	10611282
1026	genus	CandidatusSoleaferrea	3	7	rs36160691	G	A	29.5076	0.10388	0.023696	1.17e-05	0.0117	0.0191	0.5425	351270
1027	genus	CandidatusSoleaferrea	4	3	rs4678258	T	C	20.9117	0.0986136	0.0215646	4.81e-06	-0.0041	0.0206	0.8426	137945192
1028	genus	CandidatusSoleaferrea	5	1	rs61825792	T	C	23.4176	0.112199	0.0231856	1.3e-06	0.0235	0.024	0.3276	224687852
1029	genus	CandidatusSoleaferrea	6	12	rs6489992	A	G	20.1923	-0.0840437	0.0187031	7e-06	0.0025	0.0182	0.8884	115352769
1030	genus	CandidatusSoleaferrea	7	15	rs6494306	A	G	20.4737	-0.0969304	0.0214221	6.05e-06	0.0072	0.0187	0.7013	62394540
1031	genus	CandidatusSoleaferrea	8	14	rs7400877	T	C	19.9756	-0.0951085	0.0212799	7.84e-06	-0.04	0.0214	0.0612604	76403542
1032	genus	CandidatusSoleaferrea	9	2	rs9973954	A	G	20.8424	0.0892075	0.0195401	4.99e-06	-0.0084	0.0184	0.6496	19885907
1033	genus	Catenibacterium	1	1	rs12404911	C	T	21.4063	0.140717	0.0304142	3.72e-06	0.015	0.0226	0.5076	240118443
1034	genus	Catenibacterium	2	6	rs212393	G	A	22.3323	-0.135254	0.0286209	2.29e-06	-0.0084	0.0217	0.6987	159485742
1035	genus	Catenibacterium	3	7	rs73128290	A	G	20.7826	0.129726	0.0284563	5.14e-06	0.0264	0.0191	0.1669	57364320
1036	genus	Catenibacterium	4	6	rs7742829	C	T	20.6518	0.11411	0.0251099	5.51e-06	0.0071	0.0177	0.687401	105089665
1037	genus	ChristensenellaceaeR.7	1	4	rs10461257	A	G	20.4464	-0.0551969	0.0122069	6.13e-06	0.0027	0.0187	0.8871	156131004
1038	genus	ChristensenellaceaeR.7	2	18	rs17081797	A	G	19.6025	-0.0904325	0.0204253	9.53e-06	-0.0504	0.0357	0.1582	67555560
1039	genus	ChristensenellaceaeR.7	3	19	rs62132810	A	G	21.2928	-0.0828853	0.0179623	3.94e-06	0.029	0.0253	0.2512	49279227
1040	genus	ChristensenellaceaeR.7	4	2	rs62190261	A	C	19.922	0.0958394	0.0214723	8.07e-06	0.0033	0.0313	0.9157	230943099
1041	genus	ChristensenellaceaeR.7	5	7	rs62467127	C	T	20.5066	0.114108	0.0251983	5.94e-06	-0.0181	0.0564	0.748201	118096925
1042	genus	ChristensenellaceaeR.7	6	18	rs73952017	C	T	19.6786	-0.0862164	0.0194354	9.16e-06	0.0156	0.0289	0.5895	1779609
1043	genus	ChristensenellaceaeR.7	7	10	rs78521377	C	T	20.689	0.124992	0.0274797	5.4e-06	-0.0417	0.051	0.4141	126448374
1044	genus	ChristensenellaceaeR.7	8	9	rs892686	A	G	21.3126	0.0514099	0.011136	3.9e-06	0.0079	0.0176	0.6543	83043376
1045	genus	Clostridiuminnocuumgroup	1	12	rs10506058	A	G	20.1844	0.0997048	0.0221926	7.03e-06	0.0172	0.0178	0.3327	30268485
1046	genus	Clostridiuminnocuumgroup	2	18	rs1942371	G	A	21.3428	-0.157938	0.034187	3.84e-06	-0.0002	0.027	0.9928	69274308
1047	genus	Clostridiuminnocuumgroup	3	5	rs40656	C	T	21.0403	0.142664	0.0311021	4.5e-06	0.037	0.022	0.0927107	9368158
1048	genus	Clostridiuminnocuumgroup	4	5	rs4869133	G	A	19.4478	-0.180591	0.0409505	1.03e-05	-0.0217	0.0231	0.3467	95717619
1049	genus	Clostridiuminnocuumgroup	5	18	rs61267978	T	C	21.0103	0.14708	0.0320875	4.57e-06	0.0039	0.0269	0.8853	6348227
1050	genus	Clostridiuminnocuumgroup	6	1	rs6577484	G	A	19.7639	0.160425	0.0360857	8.76e-06	0.0171	0.0294	0.559399	8419420
1051	genus	Clostridiuminnocuumgroup	7	5	rs6890185	T	C	23.6692	0.113424	0.0233137	1.14e-06	-0.0037	0.0188	0.8452	71186626
1052	genus	Clostridiumsensustricto1	1	1	rs11264403	G	A	17.2878	-0.139062	0.0334454	3.21e-05	-0.0158	0.0334	0.635	155676492
1053	genus	Clostridiumsensustricto1	2	5	rs115807074	A	G	21.305	-0.22736	0.0492575	3.92e-06	0.1576	0.0855	0.0653597	84997131
1054	genus	Clostridiumsensustricto1	3	12	rs116847295	C	T	19.9974	0.110021	0.0246032	7.75e-06	0.0108	0.0261	0.6806	43485015
1055	genus	Clostridiumsensustricto1	4	9	rs12341505	G	A	20.2586	0.0810718	0.0180121	6.76e-06	-0.0037	0.0302	0.9027	136710881
1056	genus	Clostridiumsensustricto1	5	10	rs2795528	G	A	22.0849	-0.184315	0.0392204	2.61e-06	-0.0075	0.0384	0.8458	43270264
1057	genus	Clostridiumsensustricto1	6	1	rs2817172	C	T	21.8097	0.058139	0.0124492	3.01e-06	0.0085	0.018	0.635199	3041519
1058	genus	Clostridiumsensustricto1	7	6	rs550843	T	C	21.4263	-0.0783246	0.0169209	3.68e-06	0.02	0.0196	0.3075	165722832
1059	genus	Collinsella	1	11	rs10890671	T	C	20.4461	-0.0537401	0.0118848	6.13e-06	0.0128	0.0177	0.4681	107123199
1060	genus	Collinsella	2	10	rs11597285	G	T	19.9138	-0.0537947	0.0120548	8.1e-06	0.0036	0.018	0.8393	8589813
1061	genus	Collinsella	3	19	rs149807560	C	A	19.5448	-0.104264	0.0235841	9.83e-06	-0.0319	0.0348	0.3589	56526640
1062	genus	Collinsella	4	21	rs2103510	G	A	21.8633	0.0786551	0.0168217	2.93e-06	-0.0325	0.0273	0.2335	29355467
1063	genus	Collinsella	5	19	rs62102630	A	G	20.5655	-0.0696299	0.0153325	5.59e-06	-0.0492	0.0259	0.0574698	31879555
1064	genus	Collinsella	6	2	rs73052258	G	A	21.067	0.0930178	0.0202658	4.43e-06	0.0079	0.0332	0.8116	195739311
1065	genus	Collinsella	7	4	rs75672793	A	G	20.5027	-0.108908	0.0240522	5.95e-06	0.0359	0.0417	0.3895	149818294
1066	genus	Collinsella	8	13	rs9541268	C	A	23.6572	0.09597	0.0197312	1.15e-06	0.0337	0.0305	0.2686	68610061
1067	genus	Coprobacter	1	12	rs11532348	C	T	20.9942	-0.103931	0.0226826	4.61e-06	-0.0068	0.0247	0.7837	98289796
1068	genus	Coprobacter	2	9	rs12684609	T	C	20.9345	0.100827	0.0220366	4.75e-06	-0.0116	0.0221	0.597901	137784868
1069	genus	Coprobacter	3	15	rs12908296	A	G	21.1692	0.100596	0.0223213	6.58e-06	0.0383	0.023	0.0963008	91171436
1070	genus	Coprobacter	4	2	rs12996055	A	C	19.3783	0.0921817	0.0209405	1.07e-05	0.026	0.02	0.1945	137223458
1071	genus	Coprobacter	5	11	rs143662916	C	T	21.9853	0.253264	0.0540141	2.75e-06	0.074	0.0518	0.1535	103549974
1072	genus	Coprobacter	6	20	rs189356	G	A	20.6446	0.0781125	0.0171916	5.53e-06	-0.0272	0.0178	0.1253	57574851
1073	genus	Coprobacter	7	6	rs213863	C	T	22.1918	-0.0887412	0.0188377	2.47e-06	-0.0018	0.0183	0.9228	97234939
1074	genus	Coprobacter	8	1	rs305411	A	G	23.8638	0.129218	0.0264518	1.03e-06	0.0318	0.0293	0.278	88233128
1075	genus	Coprobacter	9	3	rs3828477	G	T	21.7281	-0.091218	0.019569	3.14e-06	0.0001	0.0184	0.9976	46483717
1076	genus	Coprobacter	10	6	rs72821405	T	C	21.2105	-0.147365	0.0319978	4.12e-06	0.0391	0.0313	0.2118	4714797
1077	genus	Coprobacter	11	2	rs74919520	G	A	20.6987	0.125703	0.0276296	5.38e-06	-0.0161	0.0285	0.572499	32242452
1078	genus	Coprococcus1	1	1	rs1010560	C	A	22.3544	0.0580232	0.0122722	2.27e-06	-0.003	0.0199	0.8792	30400301
1079	genus	Coprococcus1	2	11	rs12794898	G	T	20.9795	0.0903299	0.0197212	4.64e-06	0.0375	0.0265	0.1563	124554061
1080	genus	Coprococcus1	3	2	rs1519491	T	C	19.3246	0.0499197	0.0113558	1.1e-05	0.0184	0.018	0.3064	22079770
1081	genus	Coprococcus1	4	6	rs1576241	A	G	21.7082	-0.0510343	0.0109535	3.17e-06	-0.0281	0.0181	0.1205	72529277
1082	genus	Coprococcus1	5	19	rs2907920	A	G	19.5791	0.0561173	0.0126824	9.65e-06	-0.0205	0.0195	0.2916	2600717
1083	genus	Coprococcus1	6	20	rs4277593	G	A	28.3904	-0.0585649	0.0109914	9.92e-08	0.0055	0.0179	0.760001	4319420
1084	genus	Coprococcus1	7	4	rs56405618	A	G	23.0946	-0.08963	0.0186508	1.54e-06	0.0117	0.0277	0.6726	174468316
1085	genus	Coprococcus1	8	11	rs73031725	T	C	22.2586	0.167591	0.0355224	2.38e-06	-0.0133	0.0505	0.792899	134622282
1086	genus	Coprococcus1	9	3	rs73167075	T	C	20.1836	0.0573137	0.0127573	7.04e-06	-0.0611	0.0215	0.00444304	165693143
1087	genus	Coprococcus1	10	1	rs74101919	T	C	24.7059	-0.0718989	0.0144651	6.68e-07	0	0.0284	0.9998	95424321
1088	genus	Coprococcus1	11	10	rs946513	C	T	20.0336	0.205899	0.0460018	7.61e-06	-0.0062	0.043	0.8846	15913820
1089	genus	Coprococcus2	1	3	rs12634070	T	C	19.9423	0.0736486	0.0164921	7.98e-06	0.0448	0.0202	0.0263998	180544880
1090	genus	Coprococcus2	2	9	rs2482516	C	T	21.0021	0.0754415	0.0164619	4.59e-06	0.0047	0.0212	0.8238	25554068
1091	genus	Coprococcus2	3	10	rs35890118	A	G	20.304	-0.066536	0.0147661	6.61e-06	0.0011	0.0202	0.9582	129715759
1092	genus	Coprococcus2	4	1	rs61823518	A	C	19.6135	-0.0955381	0.0215724	9.48e-06	0.0169	0.0287	0.5564	223688236
1093	genus	Coprococcus2	5	1	rs6677933	C	T	23.9948	-0.0804405	0.0164216	9.66e-07	0.007	0.025	0.7798	112139008
1094	genus	Coprococcus2	6	5	rs6894272	T	C	23.2629	-0.113458	0.0253003	7.31e-06	-0.01	0.027	0.7121	33114638
1095	genus	Coprococcus2	7	4	rs72680320	T	C	21.7663	-0.0649382	0.013919	3.08e-06	-0.0095	0.0186	0.609399	131125786
1096	genus	Coprococcus2	8	1	rs9426473	A	G	20.2435	0.0727361	0.0161662	6.82e-06	0.006	0.02	0.7625	4210455
1097	genus	Coprococcus3	1	9	rs10810043	A	G	19.7764	0.0515518	0.0115923	8.7e-06	-0.02	0.0187	0.2839	13799809
1098	genus	Coprococcus3	2	17	rs11077359	T	C	18.8069	-0.0645443	0.0148833	1.45e-05	-0.0163	0.0237	0.4899	76343961
1099	genus	Coprococcus3	3	17	rs11080344	C	T	20.9062	0.0516921	0.0113054	4.82e-06	-0.0226	0.0176	0.1997	26104511
1100	genus	Coprococcus3	4	7	rs13247359	G	A	20.5273	0.051211	0.0113031	5.88e-06	0.0201	0.0177	0.2562	76357726
1101	genus	Coprococcus3	5	2	rs13394391	C	T	22.0892	-0.0709302	0.0150918	2.6e-06	0.0482	0.0242	0.0468403	240727657
1102	genus	Coprococcus3	6	22	rs178271	T	C	24.371	0.145257	0.0294239	7.95e-07	-0.0073	0.0694	0.9162	21331556
1103	genus	Coprococcus3	7	14	rs4575475	G	A	20.2155	0.0619514	0.0137787	6.92e-06	0.044	0.0209	0.0350002	99141751
1104	genus	Coprococcus3	8	1	rs7521171	G	A	21.2849	-0.0596434	0.0129279	3.96e-06	0.0027	0.019	0.8875	149998497
1105	genus	Coprococcus3	9	19	rs8100692	T	C	25.8918	0.0577411	0.0113476	3.61e-07	-0.0185	0.0176	0.2927	40032132
1106	genus	DefluviitaleaceaeUCG011	1	9	rs112893842	T	C	23.8988	0.11381	0.0232806	1.02e-06	-0.011	0.0309	0.722301	8786663
1107	genus	DefluviitaleaceaeUCG011	2	4	rs12500663	T	G	27.6507	-0.114704	0.022771	4.72e-07	-0.0209	0.034	0.538	147442492
1108	genus	DefluviitaleaceaeUCG011	3	1	rs1582238	T	C	23.1667	0.0805036	0.0167257	1.49e-06	0.0117	0.0183	0.523801	118723685
1109	genus	DefluviitaleaceaeUCG011	4	4	rs2892880	G	A	20.2582	0.0817755	0.0181686	6.77e-06	0.0191	0.0202	0.3443	120741726
1110	genus	DefluviitaleaceaeUCG011	5	10	rs4344384	G	T	20.9812	0.0715978	0.0156309	4.64e-06	0.0025	0.0176	0.8847	66407366
1111	genus	DefluviitaleaceaeUCG011	6	3	rs4677103	A	G	24.5758	0.0977912	0.0197263	7.14e-07	0.0268	0.0232	0.2488	72207794
1112	genus	DefluviitaleaceaeUCG011	7	21	rs55658617	T	C	23.1728	0.174369	0.0362226	1.48e-06	0.0535	0.0485	0.2705	41811003
1113	genus	DefluviitaleaceaeUCG011	8	22	rs9608282	T	G	22.7332	0.142939	0.0299793	1.86e-06	0.015	0.0488	0.758501	24804081
1114	genus	DefluviitaleaceaeUCG011	9	1	rs9725395	A	G	21.9109	-0.13834	0.029554	2.86e-06	0.0008	0.0275	0.9782	85205632
1115	genus	Desulfovibrio	1	1	rs12031543	T	C	20.3573	-0.127185	0.0281887	6.42e-06	-0.0411	0.0257	0.1091	68664315
1116	genus	Desulfovibrio	2	3	rs13066142	G	A	22.5502	0.119141	0.0250891	2.05e-06	0.0448	0.0306	0.1431	67478973
1117	genus	Desulfovibrio	3	2	rs16863365	A	G	23.2349	0.109402	0.0226964	1.43e-06	0.041	0.0415	0.3235	198089911
1118	genus	Desulfovibrio	4	10	rs2032031	A	G	19.4035	-0.0654931	0.0148681	1.06e-05	-0.0097	0.0176	0.582599	130170270
1119	genus	Desulfovibrio	5	13	rs2590913	G	A	20.7213	0.154496	0.0339396	5.31e-06	0.0292	0.0405	0.4705	64264446
1120	genus	Desulfovibrio	6	8	rs2853179	C	T	21.7177	0.0811971	0.0174234	3.16e-06	-0.0202	0.0211	0.3382	105462047
1121	genus	Desulfovibrio	7	18	rs4797774	G	A	20.4538	0.212582	0.0470044	6.11e-06	0.0004	0.044	0.9934	13447995
1122	genus	Desulfovibrio	8	5	rs6580353	T	C	20.632	0.0770979	0.0169735	5.57e-06	0.0139	0.0221	0.529	139410687
1123	genus	Desulfovibrio	9	8	rs72647089	T	G	19.8358	-0.106594	0.0239337	8.44e-06	0.0213	0.0323	0.5096	57972916
1124	genus	Desulfovibrio	10	5	rs7729080	C	A	19.8671	-0.070287	0.0157691	8.3e-06	0.0239	0.0193	0.2155	52653978
1125	genus	Dialister	1	14	rs10138457	T	C	18.6291	-0.113054	0.0261933	1.59e-05	-0.0551	0.0302	0.0676597	102458052
1126	genus	Dialister	2	4	rs10938938	G	A	20.4822	-0.0773514	0.0170915	6.02e-06	0.0057	0.0241	0.8147	23294359
1127	genus	Dialister	3	15	rs11071887	T	C	20.4959	0.0662403	0.0146315	5.98e-06	-0.0114	0.0189	0.5445	32955095
1128	genus	Dialister	4	8	rs11166701	G	A	24.6976	-0.0655301	0.013186	6.71e-07	0.017	0.0176	0.3335	138295725
1129	genus	Dialister	5	16	rs2314294	T	C	19.9813	0.0865932	0.0193719	7.82e-06	0.0306	0.0256	0.2325	9336862
1130	genus	Dialister	6	7	rs2435610	A	C	20.3895	0.0647131	0.0143314	6.32e-06	0.0081	0.0203	0.6915	150890034
1131	genus	Dialister	7	10	rs4747450	C	A	20.4899	0.0668509	0.0147685	5.99e-06	0.0161	0.0211	0.4464	23199653
1132	genus	Dialister	8	11	rs4753063	G	A	21.0229	-0.0596297	0.0130052	4.54e-06	0.0128	0.0176	0.4659	92267129
1133	genus	Dialister	9	1	rs75416973	A	G	19.5412	0.0727223	0.016451	9.85e-06	-0.0273	0.0213	0.2005	172809633
1134	genus	Dialister	10	3	rs764177	C	A	19.7418	-0.0601454	0.0135366	8.86e-06	0.0139	0.0182	0.4454	45809449
1135	genus	Dialister	11	9	rs76680460	G	A	19.5999	-0.161296	0.0364332	9.55e-06	-0.0655	0.0436	0.133	25447080
1136	genus	Dorea	1	16	rs11150408	T	G	20.0417	0.0488254	0.0109063	7.58e-06	-0.0012	0.0177	0.9453	81803497
1137	genus	Dorea	2	7	rs12537781	T	C	19.6746	-0.055544	0.0125223	9.18e-06	0.0033	0.0205	0.872	154978183
1138	genus	Dorea	3	8	rs13279148	G	A	22.477	0.0715309	0.0150878	2.13e-06	0.0005	0.0281	0.9863	127905865
1139	genus	Dorea	4	4	rs1899291	C	T	21.5232	0.0697217	0.0150285	3.5e-06	0.0315	0.0242	0.1936	60992340
1140	genus	Dorea	5	6	rs3005511	A	G	20.9166	0.0516127	0.0112852	4.8e-06	0.0653	0.0191	0.000631103	74605806
1141	genus	Dorea	6	3	rs345219	T	G	19.5038	-0.0497368	0.0112621	1e-05	0.0059	0.0178	0.738401	6826520
1142	genus	Dorea	7	11	rs3752849	G	A	20.0318	0.163846	0.036608	7.62e-06	-0.0341	0.0403	0.3971	8729057
1143	genus	Dorea	8	17	rs4793307	C	T	21.9787	0.0574165	0.0122472	2.76e-06	0.0127	0.0207	0.5396	70733523
1144	genus	Dorea	9	8	rs62503162	A	G	25.1131	-0.0974091	0.0194379	5.41e-07	-0.0109	0.0434	0.8018	15768657
1145	genus	Dorea	10	6	rs73729431	C	T	20.9941	-0.13745	0.0299983	4.61e-06	0.251	0.062	5.21e-05	25078050
1146	genus	Eggerthella	1	1	rs112205261	T	C	21.8391	-0.188618	0.0403613	2.96e-06	-0.0053	0.0322	0.8699	9136139
1147	genus	Eggerthella	2	3	rs13070736	A	C	19.8944	-0.121331	0.0272024	8.18e-06	0.0242	0.0237	0.3081	20807454
1148	genus	Eggerthella	3	11	rs1784405	T	G	20.8524	0.0908248	0.0198175	4.58e-06	-0.0383	0.0174	0.0281799	102470454
1149	genus	Eggerthella	4	21	rs2223081	G	A	21.5203	0.102572	0.0221108	3.5e-06	0.0283	0.0195	0.1478	29778032
1150	genus	Eggerthella	5	7	rs2240838	A	G	24.6128	0.0980582	0.0197653	7.01e-07	0.0068	0.0177	0.7013	38335954
1151	genus	Eggerthella	6	2	rs3851328	T	G	20.762	-0.107774	0.0236527	5.2e-06	0.0087	0.0212	0.6829	45453805
1152	genus	Eggerthella	7	17	rs4985746	G	A	19.9165	0.110522	0.0247653	8.09e-06	-0.0277	0.0291	0.341	17098213
1153	genus	Eggerthella	8	2	rs6430926	C	T	19.9164	0.0879736	0.0197127	8.09e-06	0.0202	0.0177	0.2551	141337454
1154	genus	Eggerthella	9	15	rs67490567	T	C	19.5374	0.108495	0.0245457	9.87e-06	0.0142	0.0204	0.4859	65691324
1155	genus	Eggerthella	10	20	rs76663501	C	T	21.4537	0.175349	0.0378576	3.62e-06	0.018	0.0396	0.6497	55647869
1156	genus	Eisenbergiella	1	11	rs11027642	C	T	20.5118	0.129006	0.0284844	5.93e-06	-0.0104	0.0251	0.6787	24001840
1157	genus	Eisenbergiella	2	17	rs11651545	T	C	19.2122	0.106901	0.0237647	6.85e-06	0.01	0.0217	0.646399	53379732
1158	genus	Eisenbergiella	3	4	rs11938607	T	C	20.3859	0.0978125	0.0216636	6.33e-06	0.0196	0.0201	0.33	189060431
1159	genus	Eisenbergiella	4	10	rs12257723	A	C	20.279	-0.0952742	0.0211569	6.69e-06	-0.0001	0.0187	0.9942	109417101
1160	genus	Eisenbergiella	5	2	rs12710729	C	A	20.1404	0.0893384	0.0199069	7.2e-06	0.0025	0.0188	0.8951	19973210
1161	genus	Eisenbergiella	6	8	rs13258851	A	G	20.5626	0.137001	0.0302124	5.77e-06	-0.0121	0.0251	0.630999	55330814
1162	genus	Eisenbergiella	7	15	rs1508033	A	C	21.8632	0.091546	0.0195787	2.93e-06	0.0097	0.0191	0.6109	53375201
1163	genus	Eisenbergiella	8	3	rs1553971	T	G	21.1459	0.120965	0.0263054	4.26e-06	0.0104	0.0212	0.622801	111419486
1164	genus	Eisenbergiella	9	15	rs2683098	C	T	22.72	0.107319	0.022515	1.87e-06	0.0449	0.0213	0.0353199	36178565
1165	genus	Eisenbergiella	10	8	rs3812426	G	A	22.5505	0.106447	0.0224159	2.05e-06	-0.0195	0.0242	0.4205	50822676
1166	genus	Eisenbergiella	11	21	rs4462860	G	A	21.8049	0.0939071	0.0201104	3.02e-06	0.005	0.018	0.783201	21610254
1167	genus	Enterorhabdus	1	8	rs10098492	T	C	20.3001	0.132323	0.0293688	6.62e-06	-0.0405	0.0377	0.282	113109756
1168	genus	Enterorhabdus	2	2	rs114731706	T	G	22.7409	0.182308	0.0382298	1.85e-06	0.0521	0.05	0.298	19611953
1169	genus	Enterorhabdus	3	7	rs2051957	C	T	19.7274	0.0843291	0.0189864	8.93e-06	0.0131	0.0221	0.5543	89709883
1170	genus	Enterorhabdus	4	11	rs3017103	A	G	22.0281	0.0980897	0.0208995	2.69e-06	0.0208	0.0224	0.3519	62174193
1171	genus	Enterorhabdus	5	12	rs73331712	T	C	22.5893	0.26199	0.055123	2.01e-06	-0.0815	0.0436	0.0613494	69515102
1172	genus	Enterorhabdus	6	2	rs77655283	G	A	19.8747	0.132988	0.0298306	8.27e-06	0.038	0.0345	0.2699	236439879
1173	genus	Erysipelatoclostridium	1	2	rs1434153	G	A	20.1634	-0.0684526	0.0152443	7.11e-06	-0.0258	0.0177	0.1439	34595533
1174	genus	Erysipelatoclostridium	2	10	rs16936671	C	T	19.7391	-0.0968026	0.0217883	8.88e-06	-0.0312	0.0254	0.22	36394609
1175	genus	Erysipelatoclostridium	3	5	rs17804233	T	C	21.1332	-0.0662914	0.0144203	4.28e-06	0.0271	0.0176	0.1233	77815056
1176	genus	Erysipelatoclostridium	4	11	rs2901723	C	A	19.7549	0.0641339	0.0144295	8.8e-06	-0.0019	0.0177	0.9165	36871523
1177	genus	Erysipelatoclostridium	5	5	rs340991	A	G	21.7184	-0.0740482	0.0158891	3.16e-06	0.0239	0.0199	0.2281	34892042
1178	genus	Erysipelatoclostridium	6	6	rs3804326	A	G	17.6905	0.14147	0.0336352	2.6e-05	0.0274	0.0409	0.5028	24292185
1179	genus	Erysipelatoclostridium	7	19	rs45480394	T	G	20.4804	-0.0687134	0.0151835	6.02e-06	-0.0201	0.0183	0.2719	55857777
1180	genus	Erysipelatoclostridium	8	4	rs4697572	A	G	24.6397	-0.0810636	0.0163308	6.91e-07	-0.0376	0.022	0.0883405	25446787
1181	genus	Erysipelatoclostridium	9	11	rs58236560	G	T	22.4834	-0.111157	0.0234426	2.12e-06	-0.0099	0.0269	0.7127	121876913
1182	genus	Erysipelatoclostridium	10	1	rs61806970	C	T	19.7586	0.142548	0.0320688	8.79e-06	0.061	0.035	0.0810401	167818597
1183	genus	Erysipelatoclostridium	11	9	rs622418	A	G	21.7563	-0.0668051	0.0143224	3.1e-06	-0.0243	0.0176	0.167	90586043
1184	genus	Erysipelatoclostridium	12	8	rs6474512	A	C	21.9003	0.067015	0.0143201	2.87e-06	0.0066	0.0181	0.7135	38780606
1185	genus	Erysipelatoclostridium	13	1	rs710230	T	C	25.9409	0.143381	0.0281514	3.52e-07	-0.0327	0.034	0.3356	42333631
1186	genus	Erysipelatoclostridium	14	17	rs7221249	A	G	34.619	0.0839861	0.0142741	4.01e-09	-0.01	0.0176	0.5687	10177708
1187	genus	Erysipelatoclostridium	15	13	rs9590927	G	A	20.2717	-0.0646003	0.0143479	6.72e-06	-0.0011	0.0176	0.9518	46372065
1188	genus	ErysipelotrichaceaeUCG003	1	19	rs11666127	A	G	19.8626	-0.0719187	0.0161371	8.32e-06	0.0223	0.0232	0.3375	57828980
1189	genus	ErysipelotrichaceaeUCG003	2	8	rs11994308	C	T	22.6522	0.115417	0.0242503	1.94e-06	0.0072	0.0308	0.8143	91660344
1190	genus	ErysipelotrichaceaeUCG003	3	10	rs12251396	A	G	19.7404	-0.0705399	0.0158766	8.87e-06	-0.0066	0.0243	0.7866	873148
1191	genus	ErysipelotrichaceaeUCG003	4	7	rs17798136	G	A	20.8666	0.158818	0.0347674	4.92e-06	0.0429	0.0358	0.2309	33684926
1192	genus	ErysipelotrichaceaeUCG003	5	18	rs2044550	T	C	18.1268	-0.0609347	0.0136043	7.5e-06	0.0188	0.0218	0.3897	46582100
1193	genus	ErysipelotrichaceaeUCG003	6	10	rs28568391	A	G	24.1822	-0.0583911	0.0118741	8.76e-07	0.0247	0.0177	0.1638	125628540
1194	genus	ErysipelotrichaceaeUCG003	7	11	rs4758231	G	T	20.438	-0.0551754	0.0122047	6.16e-06	-0.0235	0.0196	0.2298	7765096
1195	genus	ErysipelotrichaceaeUCG003	8	4	rs59068084	T	G	22.0681	0.0564772	0.0120224	2.63e-06	0.0262	0.018	0.1457	113256737
1196	genus	ErysipelotrichaceaeUCG003	9	6	rs62403464	T	C	21.8576	-0.0731743	0.0156516	2.94e-06	-0.0096	0.0228	0.674599	24220160
1197	genus	ErysipelotrichaceaeUCG003	10	5	rs6875357	C	T	21.9237	0.165673	0.0353831	2.84e-06	0.0398	0.0455	0.3817	32345671
1198	genus	ErysipelotrichaceaeUCG003	11	7	rs73074432	C	T	19.2679	0.072154	0.0164378	1.14e-05	0.0153	0.0282	0.588499	20554814
1199	genus	ErysipelotrichaceaeUCG003	12	16	rs74988980	G	A	14.5893	-0.133141	0.0348574	0.000133669	-0.0501	0.0434	0.2483	80167277
1200	genus	ErysipelotrichaceaeUCG003	13	2	rs75949021	T	C	20.5541	-0.169667	0.0374238	5.8e-06	-0.0459	0.0446	0.3034	175403951
1201	genus	ErysipelotrichaceaeUCG003	14	15	rs76502207	T	C	24.9584	0.144844	0.0289929	5.86e-07	0.0074	0.0444	0.8671	86522244
1202	genus	ErysipelotrichaceaeUCG003	15	16	rs8053479	A	G	20.198	-0.0838212	0.0186509	6.98e-06	-0.0392	0.0277	0.1569	4076830
1203	genus	Escherichia.Shigella	1	16	rs112767262	T	C	20.0751	0.0732963	0.0163589	7.45e-06	-0.0019	0.0211	0.9283	3750623
1204	genus	Escherichia.Shigella	2	13	rs113127095	A	G	21.799	0.151009	0.0323434	3.03e-06	0.0185	0.0444	0.676799	23253392
1205	genus	Escherichia.Shigella	3	7	rs113513883	A	G	20.5108	0.172283	0.038041	5.93e-06	-0.0414	0.0499	0.4069	140678199
1206	genus	Escherichia.Shigella	4	11	rs1154904	A	G	22.0431	-0.0613376	0.0130644	2.67e-06	0.0175	0.0175	0.3188	134774845
1207	genus	Escherichia.Shigella	5	5	rs118526	C	A	19.1077	-0.0594401	0.013598	1.24e-05	-0.0042	0.0192	0.8253	79863544
1208	genus	Escherichia.Shigella	6	1	rs2798105	A	G	20.6289	-0.100851	0.0222045	5.57e-06	-0.0065	0.0294	0.8259	48961903
1209	genus	Escherichia.Shigella	7	7	rs4731451	G	A	20.3619	-0.0609885	0.0135157	6.41e-06	0.0023	0.0189	0.9042	128054100
1210	genus	Escherichia.Shigella	8	2	rs57024273	T	C	20.028	0.0626172	0.0139919	7.63e-06	-0.0357	0.0201	0.0763502	236515155
1211	genus	Escherichia.Shigella	9	9	rs592299	T	C	20.9026	-0.0592004	0.0129486	4.83e-06	0.0434	0.0177	0.0143301	136179347
1212	genus	Escherichia.Shigella	10	21	rs73208162	A	G	23.0665	-0.119296	0.024839	1.56e-06	-0.0092	0.0497	0.8538	39324484
1213	genus	Eubacteriumbrachygroup	1	2	rs12151423	A	G	19.8688	0.101329	0.0227324	8.29e-06	0.0036	0.0175	0.8354	218237281
1214	genus	Eubacteriumbrachygroup	2	4	rs13139592	T	C	19.9104	-0.145997	0.0327192	8.12e-06	-0.0359	0.026	0.1681	144665178
1215	genus	Eubacteriumbrachygroup	3	14	rs1384962	A	G	20.6131	0.120888	0.0266264	5.62e-06	-0.0098	0.0189	0.6047	23060552
1216	genus	Eubacteriumbrachygroup	4	10	rs2913110	C	T	21.0039	0.105143	0.022942	4.58e-06	0.0145	0.0184	0.4314	22892667
1217	genus	Eubacteriumbrachygroup	5	4	rs4862235	G	A	21.5533	0.104806	0.0225751	3.44e-06	0.0071	0.0176	0.6853	184628931
1218	genus	Eubacteriumbrachygroup	6	10	rs55932844	A	G	16.5931	-0.170705	0.0361023	2.26e-06	-0.0055	0.0317	0.8633	94140233
1219	genus	Eubacteriumbrachygroup	7	5	rs62348779	T	C	21.6656	-0.201481	0.043286	3.25e-06	0.0396	0.0331	0.232	17460096
1220	genus	Eubacteriumbrachygroup	8	11	rs6591893	G	A	20.2807	0.108225	0.0240319	6.69e-06	-0.0236	0.0184	0.2005	80236833
1221	genus	Eubacteriumbrachygroup	9	22	rs720439	A	G	19.8449	-0.111927	0.0251252	8.4e-06	0.031	0.0205	0.1308	48190598
1222	genus	Eubacteriumbrachygroup	10	4	rs73199919	T	C	19.8482	-0.236717	0.0531335	8.38e-06	-0.0184	0.0408	0.6516	6856564
1223	genus	Eubacteriumcoprostanoligenesgroup	1	7	rs1020520	T	G	19.7471	-0.0590705	0.0132929	8.84e-06	0.0176	0.0245	0.4725	33603146
1224	genus	Eubacteriumcoprostanoligenesgroup	2	10	rs10444197	A	G	19.8768	-0.0505823	0.0113455	8.26e-06	-0.0005	0.0184	0.979	2215931
1225	genus	Eubacteriumcoprostanoligenesgroup	3	12	rs11052069	T	C	19.6356	0.0477832	0.0107833	9.37e-06	-0.002	0.0178	0.9117	32713919
1226	genus	Eubacteriumcoprostanoligenesgroup	4	3	rs11720857	C	T	19.0592	0.0630776	0.0144485	1.27e-05	0.0154	0.0231	0.5036	113794507
1227	genus	Eubacteriumcoprostanoligenesgroup	5	1	rs11808093	T	C	18.2748	0.0790287	0.0173724	5.39e-06	0.0252	0.0243	0.3013	200594891
1228	genus	Eubacteriumcoprostanoligenesgroup	6	15	rs12906958	C	T	21.1488	-0.0533159	0.0115935	4.25e-06	0.0065	0.0193	0.735099	36911598
1229	genus	Eubacteriumcoprostanoligenesgroup	7	7	rs17159861	C	T	32.6537	0.0962228	0.0168388	1.1e-08	0.0265	0.0285	0.3527	31085162
1230	genus	Eubacteriumcoprostanoligenesgroup	8	10	rs2644213	G	A	19.7517	0.0538845	0.0121245	8.82e-06	-0.0318	0.0191	0.0954597	84506096
1231	genus	Eubacteriumcoprostanoligenesgroup	9	15	rs4076415	T	G	21.8155	0.0515152	0.0110294	3e-06	0.0018	0.0183	0.9212	86440997
1232	genus	Eubacteriumcoprostanoligenesgroup	10	15	rs62024432	C	T	20.0019	-0.0769698	0.0172101	7.74e-06	0.0165	0.0297	0.5797	97869293
1233	genus	Eubacteriumcoprostanoligenesgroup	11	3	rs6762473	C	A	21.5517	0.0521584	0.0112353	3.44e-06	-0.0292	0.0184	0.1138	127139574
1234	genus	Eubacteriumcoprostanoligenesgroup	12	3	rs76898927	G	A	21.3409	0.123055	0.0266375	3.84e-06	-0.0112	0.0386	0.770999	81595477
1235	genus	Eubacteriumcoprostanoligenesgroup	13	2	rs79895140	T	C	20.6233	-0.0641017	0.0141153	5.59e-06	0.0272	0.0281	0.3341	50797401
1236	genus	Eubacteriumcoprostanoligenesgroup	14	7	rs9648214	T	C	25.4383	-0.0828719	0.016431	4.57e-07	0.0028	0.0315	0.928	16380806
1237	genus	Eubacteriumeligensgroup	1	11	rs182318	G	A	17.7845	-0.0824941	0.0195615	2.47e-05	0.0961	0.0323	0.00295202	31098691
1238	genus	Eubacteriumeligensgroup	2	13	rs2200429	A	G	20.0541	-0.0888825	0.0198479	7.53e-06	0.0747	0.0295	0.01136	107563458
1239	genus	Eubacteriumeligensgroup	3	10	rs265534	T	G	22.0242	-0.0563756	0.0120127	2.69e-06	-0.0218	0.0176	0.2154	83092007
1240	genus	Eubacteriumeligensgroup	4	16	rs4583233	A	C	27.3633	0.0670205	0.0128122	1.69e-07	-0.0086	0.0195	0.6595	81820486
1241	genus	Eubacteriumeligensgroup	5	2	rs56080211	C	T	18.9531	0.123093	0.0282743	1.34e-05	-0.0561	0.0331	0.0903795	110260993
1242	genus	Eubacteriumeligensgroup	6	6	rs6923695	T	G	20.2428	0.103268	0.0229524	6.82e-06	-0.0032	0.0351	0.9284	70956815
1243	genus	Eubacteriumfissicatenagroup	1	14	rs10147907	T	G	18.9222	0.172263	0.039601	1.36e-05	-0.0589	0.0333	0.0774301	89484373
1244	genus	Eubacteriumfissicatenagroup	2	10	rs11818408	G	A	19.9283	0.10585	0.0237114	8.04e-06	0.0058	0.0181	0.7501	96758467
1245	genus	Eubacteriumfissicatenagroup	3	18	rs11876297	T	C	21.779	0.131469	0.0281712	3.06e-06	-0.0076	0.0198	0.7001	45753272
1246	genus	Eubacteriumfissicatenagroup	4	7	rs151257695	A	G	21.2167	0.20951	0.0454847	4.1e-06	-0.0336	0.0343	0.3272	73043561
1247	genus	Eubacteriumfissicatenagroup	5	3	rs1768152	T	C	19.4622	0.139489	0.0316186	1.03e-05	0.027	0.0288	0.3484	39604954
1248	genus	Eubacteriumfissicatenagroup	6	8	rs2733072	G	A	23.0641	0.109644	0.0228306	1.57e-06	-0.023	0.0177	0.194	5433699
1249	genus	Eubacteriumfissicatenagroup	7	2	rs3771393	C	T	24.0738	0.130842	0.0266671	9.27e-07	0.0385	0.0221	0.0814592	71145246
1250	genus	Eubacteriumfissicatenagroup	8	6	rs6934739	A	G	19.4425	0.111463	0.0252788	1.04e-05	0.0139	0.0187	0.4572	39940437
1251	genus	Eubacteriumfissicatenagroup	9	11	rs7104872	G	A	22.5484	0.138612	0.0291906	2.05e-06	-0.0205	0.0282	0.4671	115165111
1252	genus	Eubacteriumhalliigroup	1	11	rs10501370	C	T	20.9579	-0.115589	0.0252489	4.69e-06	0.0064	0.0364	0.8611	58040621
1253	genus	Eubacteriumhalliigroup	2	1	rs10798999	C	T	22.5315	0.0601661	0.0126752	2.07e-06	0.0116	0.0199	0.5606	34308917
1254	genus	Eubacteriumhalliigroup	3	7	rs10808115	A	C	21.0851	-0.0504747	0.0109922	4.39e-06	-0.0195	0.0175	0.2659	100635375
1255	genus	Eubacteriumhalliigroup	4	11	rs117748144	T	C	19.4365	-0.126582	0.028712	1.04e-05	0.0053	0.0397	0.8945	11771637
1256	genus	Eubacteriumhalliigroup	5	4	rs13116360	T	C	26.896	0.154124	0.0297185	2.15e-07	0.0041	0.0357	0.9078	111885431
1257	genus	Eubacteriumhalliigroup	6	4	rs17074066	T	C	18.4952	-0.0813986	0.0189272	1.7e-05	-0.0044	0.0625	0.9433	183709536
1258	genus	Eubacteriumhalliigroup	7	1	rs17474256	G	A	19.2973	0.0810805	0.0184573	1.12e-05	0.0149	0.0295	0.612901	104524676
1259	genus	Eubacteriumhalliigroup	8	19	rs281379	A	G	19.8376	-0.0499523	0.0112153	8.43e-06	-0.0332	0.0179	0.0637104	49214274
1260	genus	Eubacteriumhalliigroup	9	3	rs28584818	A	G	22.0412	0.126115	0.0268627	2.67e-06	-0.0119	0.0328	0.716401	64664456
1261	genus	Eubacteriumhalliigroup	10	7	rs60254196	A	G	21.8442	-0.0522832	0.0111865	2.96e-06	-0.0124	0.0177	0.4842	148856720
1262	genus	Eubacteriumhalliigroup	11	18	rs630939	C	T	19.8062	-0.0508914	0.0114352	8.57e-06	-0.0393	0.0177	0.0268201	48384463
1263	genus	Eubacteriumhalliigroup	12	3	rs6550770	T	C	19.9452	-0.198087	0.0443545	7.97e-06	0.017	0.0445	0.702301	23663416
1264	genus	Eubacteriumhalliigroup	13	15	rs74018587	C	T	22.7337	0.208943	0.043822	1.86e-06	0.0511	0.0446	0.2515	62014160
1265	genus	Eubacteriumhalliigroup	14	11	rs78056098	G	T	19.8955	-0.0507411	0.0113758	8.18e-06	0.027	0.0183	0.1397	123789877
1266	genus	Eubacteriumhalliigroup	15	3	rs949971	T	G	21.6462	-0.0540164	0.0116101	3.28e-06	-0.0139	0.0188	0.4583	110283389
1267	genus	Eubacteriumnodatumgroup	1	7	rs10263623	C	T	19.4253	0.193496	0.0439023	1.05e-05	0.018	0.0457	0.693499	64894137
1268	genus	Eubacteriumnodatumgroup	2	7	rs10458299	T	C	20.0131	-0.187753	0.041969	7.69e-06	0.0254	0.0335	0.4475	135052348
1269	genus	Eubacteriumnodatumgroup	3	10	rs11006576	A	G	20.067	-0.110167	0.024593	7.48e-06	0.0297	0.0177	0.0925806	61322015
1270	genus	Eubacteriumnodatumgroup	4	9	rs113893692	C	T	21.0379	-0.185107	0.0403573	4.5e-06	0.0213	0.027	0.4296	28245518
1271	genus	Eubacteriumnodatumgroup	5	14	rs34297067	A	G	29.9593	-0.186907	0.0341475	4.41e-08	-0.0296	0.0248	0.2315	52185888
1272	genus	Eubacteriumnodatumgroup	6	10	rs61841040	G	T	22.1078	0.160621	0.0341609	2.58e-06	0.024	0.0223	0.2812	9659749
1273	genus	Eubacteriumnodatumgroup	7	4	rs6818880	A	G	20.0298	-0.110081	0.0245964	7.62e-06	0.0096	0.0176	0.5851	94712747
1274	genus	Eubacteriumnodatumgroup	8	9	rs77910827	C	T	23.8066	0.201788	0.0413568	1.07e-06	-0.0023	0.0284	0.9365	96597985
1275	genus	Eubacteriumnodatumgroup	9	8	rs7827125	C	T	20.3166	0.1223	0.0271331	6.56e-06	0.0207	0.0196	0.2913	4954912
1276	genus	Eubacteriumnodatumgroup	10	1	rs7880204	T	C	20.7656	-0.125454	0.0275303	5.19e-06	-0.0016	0.0203	0.9377	171060821
1277	genus	Eubacteriumnodatumgroup	11	1	rs9425984	T	C	19.845	-0.130234	0.0292347	8.4e-06	0.036	0.0213	0.0907904	34529736
1278	genus	Eubacteriumoxidoreducensgroup	1	1	rs12129908	C	A	20.2852	0.0893272	0.0198333	6.67e-06	0.0297	0.0178	0.09579	195064019
1279	genus	Eubacteriumoxidoreducensgroup	2	12	rs12423772	G	T	22.8341	0.14098	0.0295029	1.77e-06	0.0205	0.0253	0.4169	94515340
1280	genus	Eubacteriumoxidoreducensgroup	3	4	rs2973294	G	T	22.331	0.0923559	0.0195439	2.29e-06	-0.0173	0.0177	0.3282	37526679
1281	genus	Eubacteriumoxidoreducensgroup	4	16	rs34561138	G	A	22.0865	0.216145	0.045992	2.61e-06	0.045	0.0456	0.3246	86480355
1282	genus	Eubacteriumoxidoreducensgroup	5	5	rs440215	C	T	22.8122	0.0932766	0.0195294	1.79e-06	0.029	0.0177	0.1001	106882394
1283	genus	Eubacteriumrectalegroup	1	7	rs10248854	C	A	21.6407	-0.0527827	0.0113463	3.29e-06	-0.0195	0.0179	0.2773	121281238
1284	genus	Eubacteriumrectalegroup	2	1	rs10797540	A	G	21.5512	0.0503179	0.0108389	3.45e-06	0.0217	0.0177	0.2187	234530370
1285	genus	Eubacteriumrectalegroup	3	1	rs143694765	T	C	19.3489	0.0870025	0.019779	1.09e-05	-0.07	0.0292	0.0164199	116082909
1286	genus	Eubacteriumrectalegroup	4	11	rs2884897	A	G	20.034	-0.129364	0.0289021	7.61e-06	-0.0816	0.0478	0.0878699	8129537
1287	genus	Eubacteriumrectalegroup	5	2	rs314726	T	C	23.3293	0.0528824	0.0109486	1.37e-06	-0.0133	0.0177	0.4509	125553155
1288	genus	Eubacteriumrectalegroup	6	15	rs35398954	A	G	26.6526	-0.0901402	0.0174602	2.44e-07	-0.0271	0.0241	0.2608	93006765
1289	genus	Eubacteriumrectalegroup	7	9	rs59427698	A	G	19.3789	-0.0576035	0.0130853	1.07e-05	0.0092	0.0224	0.6819	129425745
1290	genus	Eubacteriumrectalegroup	8	9	rs62547233	A	G	19.9082	0.0536319	0.0120201	8.12e-06	-0.0025	0.0194	0.897	92013419
1291	genus	Eubacteriumruminantiumgroup	1	14	rs10131724	A	C	23.2338	-0.199832	0.0414577	1.43e-06	-0.0162	0.0297	0.586001	52219066
1292	genus	Eubacteriumruminantiumgroup	2	1	rs10923018	G	A	20.3777	0.0726438	0.0160924	6.36e-06	-0.005	0.0177	0.7758	88523399
1293	genus	Eubacteriumruminantiumgroup	3	15	rs11637981	G	T	20.733	-0.073258	0.0160888	5.28e-06	-0.0277	0.0177	0.1174	61289622
1294	genus	Eubacteriumruminantiumgroup	4	2	rs13025464	T	C	20.2523	-0.0737077	0.0163786	6.79e-06	-0.0273	0.0179	0.1279	201610645
1295	genus	Eubacteriumruminantiumgroup	5	22	rs139749	C	T	24.2195	-0.0845439	0.0171791	8.6e-07	0.0195	0.0186	0.2959	25303055
1296	genus	Eubacteriumruminantiumgroup	6	5	rs16891896	G	A	20.0269	-0.174787	0.0390573	7.64e-06	0.0004	0.0315	0.9908	33897589
1297	genus	Eubacteriumruminantiumgroup	7	12	rs17519472	C	T	21.2275	0.107804	0.0233984	4.08e-06	0.0037	0.0254	0.8853	30360954
1298	genus	Eubacteriumruminantiumgroup	8	6	rs209813	G	A	19.1655	-0.103488	0.0236391	1.2e-05	-0.0055	0.0249	0.8263	11953633
1299	genus	Eubacteriumruminantiumgroup	9	5	rs2116427	A	G	24.9833	0.0911461	0.0182353	5.78e-07	0.0104	0.0202	0.606599	121182996
1300	genus	Eubacteriumruminantiumgroup	10	9	rs2229917	A	G	22.4673	0.153538	0.0323922	2.14e-06	0.0493	0.0438	0.2606	130980937
1301	genus	Eubacteriumruminantiumgroup	11	2	rs2418654	C	T	20.3884	-0.0748879	0.0165852	6.32e-06	-0.0054	0.018	0.7643	71247578
1302	genus	Eubacteriumruminantiumgroup	12	1	rs2817174	C	T	20.1246	-0.0734306	0.0163687	7.26e-06	0.0022	0.018	0.9011	3044181
1303	genus	Eubacteriumruminantiumgroup	13	6	rs57340348	T	C	21.3106	-0.0979429	0.0212166	3.91e-06	-0.0211	0.022	0.3355	130030114
1304	genus	Eubacteriumruminantiumgroup	14	9	rs606117	A	G	21.2961	0.0833243	0.018056	3.94e-06	0.0179	0.0198	0.3643	2539358
1305	genus	Eubacteriumruminantiumgroup	15	1	rs6676699	G	T	20.4388	-0.0888124	0.0196447	6.16e-06	0.0009	0.0191	0.9632	197978281
1306	genus	Eubacteriumruminantiumgroup	16	8	rs7000472	A	G	21.284	-0.0762282	0.016523	3.96e-06	-0.0265	0.0179	0.1389	138626268
1307	genus	Eubacteriumruminantiumgroup	17	10	rs72836424	C	T	21.6237	-0.139825	0.030069	3.32e-06	-0.0731	0.0282	0.00952204	129037453
1308	genus	Eubacteriumruminantiumgroup	18	12	rs73139629	A	C	21.555	-0.115098	0.0247909	3.44e-06	-0.0032	0.0306	0.9155	63306003
1309	genus	Eubacteriumventriosumgroup	1	13	rs11617697	A	G	25.0798	-0.143349	0.0286241	5.5e-07	-0.0113	0.0387	0.7703	98785900
1310	genus	Eubacteriumventriosumgroup	2	18	rs12964517	G	A	22.6237	0.0587198	0.0123453	1.97e-06	0.0186	0.0195	0.3401	22460785
1311	genus	Eubacteriumventriosumgroup	3	3	rs13082419	C	T	19.6608	-0.0715522	0.016137	9.25e-06	-0.0041	0.0281	0.8849	107736434
1312	genus	Eubacteriumventriosumgroup	4	8	rs16884680	G	T	22.3088	-0.0906428	0.0191909	2.32e-06	-0.0024	0.0289	0.9346	114445055
1313	genus	Eubacteriumventriosumgroup	5	14	rs35179274	C	T	20.7026	-0.0627263	0.013786	5.36e-06	0.0027	0.023	0.9075	51960625
1314	genus	Eubacteriumventriosumgroup	6	14	rs3809430	T	C	21.426	-0.0548171	0.0118426	3.68e-06	-0.0029	0.019	0.8782	44975510
1315	genus	Eubacteriumventriosumgroup	7	3	rs57199565	T	C	23.8961	0.0783394	0.0160257	1.02e-06	0.0258	0.0231	0.2627	190223732
1316	genus	Eubacteriumventriosumgroup	8	1	rs66746423	C	T	20.7494	0.0751501	0.0164978	5.23e-06	-0.0124	0.0244	0.61	109398264
1317	genus	Eubacteriumventriosumgroup	9	2	rs6704822	A	G	19.6609	0.0739179	0.0166705	9.25e-06	0.0354	0.0259	0.1717	203661779
1318	genus	Eubacteriumventriosumgroup	10	16	rs72783037	C	A	21.0124	0.0658926	0.0143747	4.56e-06	-0.0086	0.0216	0.6895	60348381
1319	genus	Eubacteriumventriosumgroup	11	20	rs73615400	T	C	24.443	-0.0956303	0.0193428	7.65e-07	-0.0238	0.0295	0.4189	50140919
1320	genus	Eubacteriumventriosumgroup	12	1	rs78250280	G	A	20.7979	0.0749762	0.0164404	5.1e-06	0.0025	0.0253	0.9219	147291928
1321	genus	Eubacteriumventriosumgroup	13	4	rs78869071	C	T	20.6966	0.0980023	0.0225083	1.34e-05	0.0141	0.032	0.659699	126382122
1322	genus	Eubacteriumventriosumgroup	14	12	rs876734	C	T	21.7927	-0.0618696	0.0132532	3.04e-06	-0.0162	0.0197	0.4087	52423996
1323	genus	Eubacteriumventriosumgroup	15	13	rs9316536	T	G	19.9107	-0.0817111	0.0183121	8.11e-06	0.0416	0.0253	0.0996896	51938576
1324	genus	Eubacteriumxylanophilumgroup	1	14	rs10140184	A	C	20.959	0.0576795	0.012599	4.69e-06	0.0309	0.0179	0.0841105	73181783
1325	genus	Eubacteriumxylanophilumgroup	2	1	rs10917203	A	C	21.8983	0.0612633	0.0130917	2.87e-06	-0.0601	0.018	0.000841298	22627266
1326	genus	Eubacteriumxylanophilumgroup	3	16	rs112176119	C	T	21.3119	-0.113455	0.0245762	3.9e-06	-0.0011	0.0305	0.9714	73696771
1327	genus	Eubacteriumxylanophilumgroup	4	7	rs13239072	G	A	23.1971	0.0687427	0.0142728	1.46e-06	-0.0055	0.0197	0.7802	43566344
1328	genus	Eubacteriumxylanophilumgroup	5	20	rs17830032	G	A	26.7494	-0.160597	0.0310515	2.32e-07	-0.0224	0.0325	0.4902	57995506
1329	genus	Eubacteriumxylanophilumgroup	6	9	rs1999224	G	T	21.749	-0.0949051	0.0203503	3.11e-06	0.0028	0.0295	0.9237	130498120
1330	genus	Eubacteriumxylanophilumgroup	7	16	rs2012708	A	G	20.4013	0.0573202	0.0126905	6.28e-06	0.0178	0.0185	0.3361	84790559
1331	genus	Eubacteriumxylanophilumgroup	8	11	rs2213117	T	G	21.5679	0.0877797	0.0189012	3.42e-06	0.0174	0.0241	0.471	131009660
1332	genus	Eubacteriumxylanophilumgroup	9	4	rs75586835	A	G	18.8878	-0.114498	0.0263455	1.39e-05	-0.059	0.0345	0.08689	87891938
1333	genus	Faecalibacterium	1	1	rs10927394	G	T	20.5494	-0.232262	0.0512364	5.81e-06	-0.0682	0.064	0.2868	245267339
1334	genus	Faecalibacterium	2	2	rs114946999	C	T	20.6489	-0.0861565	0.01896	5.52e-06	-0.0259	0.0267	0.3313	37125235
1335	genus	Faecalibacterium	3	8	rs11776390	T	C	20.7932	-0.078354	0.017183	5.12e-06	-0.0148	0.0353	0.674099	38593645
1336	genus	Faecalibacterium	4	14	rs1271565	C	T	23.1955	-0.0576251	0.0119649	1.46e-06	0.0325	0.02	0.1039	64044097
1337	genus	Faecalibacterium	5	1	rs12753492	A	C	18.295	0.0641305	0.0149933	1.89e-05	-0.0188	0.028	0.5014	14201546
1338	genus	Faecalibacterium	6	21	rs2835874	T	C	19.4396	-0.0866356	0.0196496	1.04e-05	0.0454	0.048	0.3449	39027901
1339	genus	Faecalibacterium	7	6	rs6910935	A	G	23.6991	0.134864	0.0277032	1.13e-06	-0.0229	0.0367	0.533301	131587157
1340	genus	Faecalibacterium	8	16	rs75499067	C	T	23.9004	0.227585	0.0465522	1.01e-06	0.0342	0.0336	0.3087	6099863
1341	genus	Faecalibacterium	9	1	rs79656633	T	C	20.3259	0.145631	0.0323019	6.53e-06	-0.0215	0.0293	0.4642	111036827
1342	genus	Faecalibacterium	10	13	rs9536330	T	C	20.0259	-0.048317	0.010797	7.64e-06	-0.029	0.0176	0.1005	53567017
1343	genus	FamilyXIIIAD3011group	1	2	rs11126423	C	T	21.2263	0.0904399	0.0196301	4.08e-06	-0.028	0.031	0.3662	74195551
1344	genus	FamilyXIIIAD3011group	2	4	rs11736617	G	A	19.4752	-0.0759493	0.0172101	1.02e-05	-0.0068	0.0385	0.859	38917830
1345	genus	FamilyXIIIAD3011group	3	12	rs12314465	A	G	18.1136	-0.0919724	0.0197199	3.1e-06	0.004	0.0316	0.9001	18141658
1346	genus	FamilyXIIIAD3011group	4	5	rs149302	T	C	20.3206	-0.0645635	0.0143225	6.55e-06	-0.0092	0.0208	0.660601	14159925
1347	genus	FamilyXIIIAD3011group	5	1	rs16840310	A	G	24.78	-0.0608052	0.0122149	6.43e-07	0.0268	0.0179	0.133	240694163
1348	genus	FamilyXIIIAD3011group	6	15	rs16940167	C	T	20.9889	0.0732552	0.0159898	4.62e-06	-0.0087	0.0222	0.695	58683697
1349	genus	FamilyXIIIAD3011group	7	7	rs17156849	G	A	21.1812	-0.112891	0.0245292	4.18e-06	-0.0769	0.0372	0.0390598	28603985
1350	genus	FamilyXIIIAD3011group	8	16	rs62029761	A	G	21.7616	0.128753	0.0276002	3.09e-06	0.0115	0.0394	0.769899	16006242
1351	genus	FamilyXIIIAD3011group	9	20	rs62200412	C	T	23.8943	-0.0800851	0.0163834	1.02e-06	0.0174	0.0202	0.3894	4618639
1352	genus	FamilyXIIIAD3011group	10	1	rs72730932	C	A	25.7982	-0.0899559	0.0177107	3.79e-07	0.0216	0.0303	0.4745	192019835
1353	genus	FamilyXIIIAD3011group	11	9	rs739451	C	T	19.3862	0.0649589	0.0147534	1.07e-05	-0.0145	0.0216	0.5019	136678954
1354	genus	FamilyXIIIAD3011group	12	6	rs9276029	A	G	19.0975	-0.0811384	0.0185669	1.24e-05	-0.0057	0.0237	0.8113	32695336
1355	genus	FamilyXIIIAD3011group	13	3	rs9837139	A	G	19.9901	0.10752	0.0240482	7.78e-06	-0.0215	0.0317	0.4982	29811865
1356	genus	FamilyXIIIUCG001	1	17	rs112362903	A	G	20.001	-0.149047	0.0333271	7.74e-06	-0.018	0.0482	0.708101	33761027
1357	genus	FamilyXIIIUCG001	2	1	rs12049454	T	C	23.3118	-0.0647298	0.0134065	1.38e-06	-0.0125	0.018	0.4875	85228325
1358	genus	FamilyXIIIUCG001	3	3	rs1426266	T	C	23.5466	-0.0665521	0.0137151	1.22e-06	0.046	0.0197	0.0199099	188224096
1359	genus	FamilyXIIIUCG001	4	1	rs3842897	G	A	21.5307	-0.112639	0.0242751	3.48e-06	-0.0127	0.0309	0.6798	183503664
1360	genus	FamilyXIIIUCG001	5	6	rs62414802	C	T	20.6762	-0.0611904	0.013457	5.44e-06	0.0197	0.0202	0.3301	76598635
1361	genus	FamilyXIIIUCG001	6	11	rs7119679	G	A	21.4286	-0.0809085	0.0174782	3.67e-06	-0.0038	0.0206	0.8533	94681786
1362	genus	FamilyXIIIUCG001	7	3	rs76463770	A	G	21.1581	0.19313	0.0419866	4.23e-06	-0.011	0.0521	0.833	45479090
1363	genus	FamilyXIIIUCG001	8	17	rs8076666	A	G	20.0292	0.088655	0.0198094	7.63e-06	0.0036	0.027	0.8946	78223817
1364	genus	Flavonifractor	1	5	rs114873521	C	T	19.5605	-0.130067	0.0294087	9.75e-06	0.0136	0.0341	0.6902	168218403
1365	genus	Flavonifractor	2	1	rs11811696	T	C	23.1904	-0.116063	0.0241012	1.47e-06	-0.03	0.032	0.3492	237351354
1366	genus	Flavonifractor	3	1	rs12030302	A	G	25.3607	-0.0692276	0.0137467	4.76e-07	-0.0202	0.0176	0.25	77887835
1367	genus	Flavonifractor	4	11	rs34066017	A	G	22.8784	0.0764294	0.0159789	1.73e-06	0.0409	0.0217	0.0592693	44849689
1368	genus	Flavonifractor	5	10	rs806808	T	C	23.8767	0.0667272	0.0136557	1.03e-06	0.0028	0.0177	0.8754	32381186
1369	genus	Fusicatenibacter	1	21	rs10439674	A	G	19.3667	-0.0572129	0.0130007	1.08e-05	0.0102	0.0218	0.6391	42681392
1370	genus	Fusicatenibacter	2	20	rs167879	C	T	19.6562	-0.0659543	0.0148763	9.27e-06	0.0001	0.0248	0.9982	55937366
1371	genus	Fusicatenibacter	3	2	rs16866708	G	A	20.3905	-0.0703526	0.0155832	6.34e-06	-0.0383	0.0224	0.0863694	226631165
1372	genus	Fusicatenibacter	4	17	rs1864685	A	C	20.9492	-0.0494799	0.0108105	4.72e-06	-0.0185	0.0179	0.3	70721782
1373	genus	Fusicatenibacter	5	10	rs2025938	G	A	22.1723	-0.0967298	0.0205426	2.49e-06	-0.0615	0.0356	0.0845902	112177119
1374	genus	Fusicatenibacter	6	18	rs206581	A	G	19.7476	-0.0568339	0.0127894	8.84e-06	0.0025	0.0214	0.9054	10370596
1375	genus	Fusicatenibacter	7	8	rs2132128	G	A	23.1755	-0.0771914	0.0160344	1.48e-06	0.0124	0.0294	0.673899	15360718
1376	genus	Fusicatenibacter	8	10	rs3303	T	C	21.8387	-0.0953657	0.020407	2.97e-06	-0.0098	0.0359	0.7858	120447429
1377	genus	Fusicatenibacter	9	1	rs4378146	A	C	24.2392	-0.0616691	0.0125259	8.51e-07	-0.0009	0.0201	0.9637	24927625
1378	genus	Fusicatenibacter	10	7	rs60254196	A	G	20.2735	-0.0492427	0.0109365	6.71e-06	-0.0124	0.0177	0.4842	148856720
1379	genus	Fusicatenibacter	11	5	rs62353480	A	G	23.2098	-0.0701397	0.0145589	1.45e-06	-0.0244	0.0235	0.2999	29595000
1380	genus	Fusicatenibacter	12	20	rs6515626	G	A	20.3862	0.141575	0.0313559	6.33e-06	-0.0235	0.035	0.5025	25257001
1381	genus	Fusicatenibacter	13	3	rs704418	T	C	23.9366	0.0739124	0.0151073	9.96e-07	0.0138	0.0267	0.6038	64252803
1382	genus	Fusicatenibacter	14	12	rs73103914	A	G	19.7355	-0.0597324	0.0134458	8.89e-06	0.0313	0.0246	0.2035	58658311
1383	genus	Fusicatenibacter	15	2	rs792108	T	C	19.939	-0.0508345	0.0113843	8e-06	-0.0357	0.0178	0.0453398	5532793
1384	genus	Fusicatenibacter	16	15	rs8028026	A	G	19.259	-0.0792146	0.0180505	1.14e-05	-0.0443	0.0305	0.1466	88353215
1385	genus	Fusicatenibacter	17	16	rs8063430	T	C	21.9239	-0.104026	0.022217	2.84e-06	0.0251	0.0404	0.5346	73821805
1386	genus	Fusicatenibacter	18	17	rs9905659	G	A	20.3542	-0.061617	0.0136576	6.44e-06	0.0254	0.0228	0.2646	70697344
1387	genus	Gordonibacter	1	2	rs13412653	A	C	20.2293	0.107597	0.0239228	6.87e-06	-0.0003	0.0182	0.9849	30158494
1388	genus	Gordonibacter	2	17	rs16955299	G	A	20.5272	-0.196423	0.0433538	5.88e-06	-0.0446	0.0295	0.1302	52957210
1389	genus	Gordonibacter	3	7	rs322296	G	A	22.4393	0.17869	0.037722	2.17e-06	-0.0022	0.0335	0.9483	136937189
1390	genus	Gordonibacter	4	4	rs35042269	C	A	19.9852	-0.180293	0.0403296	7.8e-06	-0.0025	0.0278	0.9274	8142607
1391	genus	Gordonibacter	5	1	rs3765837	T	G	19.348	-0.190729	0.0433608	1.09e-05	0.024	0.0343	0.4854	210628449
1392	genus	Gordonibacter	6	9	rs4596722	A	G	19.7484	0.102908	0.0231571	8.83e-06	0.0011	0.0176	0.9511	88787144
1393	genus	Gordonibacter	7	4	rs72714787	C	A	23.1409	0.181405	0.0377102	1.51e-06	-0.0383	0.026	0.1411	136768501
1394	genus	Gordonibacter	8	1	rs72939513	A	G	19.0259	-0.21399	0.0490592	1.29e-05	0.0429	0.0402	0.2855	83136096
1395	genus	Gordonibacter	9	12	rs7294633	C	T	26.5009	0.12867	0.0249946	2.63e-07	0.0207	0.0198	0.2945	29024534
1396	genus	Gordonibacter	10	7	rs768830	G	A	20.2124	0.149852	0.0333315	6.93e-06	-0.0359	0.0242	0.1386	18970607
1397	genus	Haemophilus	1	9	rs10781340	G	A	21.8031	0.0948915	0.0203221	3.02e-06	0.0258	0.0267	0.3342	78752170
1398	genus	Haemophilus	2	16	rs111582866	G	A	22.8149	-0.124265	0.026016	1.78e-06	-0.0347	0.0313	0.267	48742489
1399	genus	Haemophilus	3	12	rs35509	G	A	22.7676	0.128249	0.0268779	1.83e-06	0.0544	0.0436	0.2127	115493337
1400	genus	Haemophilus	4	22	rs4822728	T	C	21.7399	0.0705861	0.0151388	3.12e-06	0.0077	0.0176	0.6595	26891808
1401	genus	Haemophilus	5	10	rs76022354	C	T	23.4205	0.244638	0.0505504	1.3e-06	-0.0087	0.0406	0.8294	94306385
1402	genus	Haemophilus	6	9	rs78909003	T	C	23.8805	-0.246256	0.0503924	1.03e-06	-0.0263	0.0389	0.499001	105650242
1403	genus	Haemophilus	7	6	rs9328464	T	C	23.615	0.0723095	0.0148799	1.18e-06	0.0097	0.0176	0.580399	8350917
1404	genus	Haemophilus	8	6	rs9382510	C	T	29.3422	-0.093521	0.0172649	6.07e-08	-0.0065	0.0199	0.744501	55448491
1405	genus	Haemophilus	9	17	rs9895850	T	C	21.4367	-0.192957	0.0416755	3.66e-06	0.0176	0.043	0.682299	64535013
1406	genus	Holdemanella	1	4	rs12513188	G	A	21.4263	0.0903906	0.0195276	3.68e-06	-0.0379	0.0198	0.05626	71000791
1407	genus	Holdemanella	2	13	rs17586763	T	C	19.8504	-0.227285	0.0510135	8.37e-06	-0.0208	0.0397	0.6005	50932063
1408	genus	Holdemanella	3	1	rs1926302	G	A	21.7679	-0.107972	0.0231421	3.08e-06	0.0235	0.0211	0.2659	65153340
1409	genus	Holdemanella	4	8	rs34187114	C	A	21.3807	-0.104505	0.022601	3.77e-06	-0.0208	0.0278	0.4535	138623633
1410	genus	Holdemanella	5	3	rs35228298	G	A	21.2307	0.0934832	0.0202886	4.07e-06	0.0128	0.0242	0.597901	85392882
1411	genus	Holdemanella	6	9	rs4541991	T	C	22.747	-0.0927334	0.0194435	1.85e-06	-0.03	0.0187	0.1088	105004835
1412	genus	Holdemanella	7	19	rs4802175	G	A	21.2004	0.0790155	0.0173394	5.19e-06	0.0192	0.019	0.3106	43848726
1413	genus	Holdemanella	8	6	rs607782	T	C	24.5177	-0.0854214	0.0172515	7.36e-07	0.016	0.0183	0.3803	4148609
1414	genus	Holdemanella	9	19	rs62113381	T	C	20.6531	-0.105447	0.0232029	5.5e-06	0.0637	0.026	0.0142699	7668225
1415	genus	Holdemanella	10	19	rs73011279	T	C	23.2744	-0.0961669	0.0199336	1.4e-06	0.0183	0.0209	0.3822	15020095
1416	genus	Holdemanella	11	10	rs75764681	T	C	22.3376	-0.283103	0.0598999	2.29e-06	0.0539	0.0428	0.2078	4494630
1417	genus	Holdemania	1	10	rs10885477	T	C	20.0372	-0.135137	0.0301894	7.6e-06	-0.1375	0.0402	0.000625101	115332413
1418	genus	Holdemania	2	15	rs111745969	A	G	20.6158	0.120677	0.0265781	5.61e-06	0.0282	0.0258	0.2747	93110222
1419	genus	Holdemania	3	8	rs113593397	A	G	20.8268	-0.128935	0.0282526	5.03e-06	-0.0223	0.0297	0.4524	123973840
1420	genus	Holdemania	4	13	rs116500994	G	T	21.9809	-0.13755	0.0293386	2.75e-06	0.0396	0.0414	0.3378	81685543
1421	genus	Holdemania	5	7	rs12701617	A	G	19.5453	-0.0660617	0.0149427	9.82e-06	-0.0148	0.0174	0.395	38292857
1422	genus	Holdemania	6	11	rs1867876	T	C	27.0093	0.0842919	0.0162192	2.02e-07	0.0244	0.0192	0.2045	18768068
1423	genus	Holdemania	7	5	rs4146507	C	T	20.1672	0.079488	0.0177002	7.1e-06	0.0204	0.0206	0.3209	106209093
1424	genus	Holdemania	8	17	rs4636956	A	G	20.0208	-0.0665866	0.0149839	8.84e-06	0.0186	0.0179	0.2989	26792621
1425	genus	Holdemania	9	7	rs73139538	G	A	20.5901	-0.148594	0.0327469	5.69e-06	-0.0538	0.0518	0.2993	63323145
1426	genus	Holdemania	10	5	rs77293403	A	G	23.182	0.164556	0.0341775	1.47e-06	-0.0096	0.0477	0.8399	77388406
1427	genus	Holdemania	11	10	rs80149660	C	T	20.1383	-0.232987	0.0519183	7.2e-06	-0.0078	0.0428	0.8557	129908282
1428	genus	Holdemania	12	6	rs9500080	C	T	26.8402	0.0926764	0.0178886	2.21e-07	0.0091	0.0234	0.695601	105737322
1429	genus	Holdemania	13	13	rs9529719	T	C	21.2809	0.074038	0.0160494	3.97e-06	0.0098	0.0188	0.6032	70856516
1430	genus	Holdemania	14	3	rs967319	T	C	19.9098	0.0788638	0.0176744	8.12e-06	-0.0083	0.0205	0.6872	60615680
1431	genus	Howardella	1	15	rs10048062	C	T	19.1718	-0.147352	0.0336531	1.19e-05	0.0121	0.0313	0.6995	98476920
1432	genus	Howardella	2	17	rs12452946	A	G	21.3696	-0.105833	0.0228941	3.79e-06	0.0113	0.0176	0.5193	17253288
1433	genus	Howardella	3	18	rs1484873	A	G	24.1773	-0.227831	0.046335	8.79e-07	0.0682	0.0247	0.00569298	43206985
1434	genus	Howardella	4	7	rs17167098	G	A	23.1419	-0.169366	0.0352068	1.5e-06	0.0279	0.0256	0.2745	133154356
1435	genus	Howardella	5	14	rs2154047	C	A	21.0101	-0.192557	0.0420093	4.57e-06	0.0287	0.0313	0.3584	95452797
1436	genus	Howardella	6	7	rs36081916	T	C	20.2244	-0.18123	0.0402987	6.89e-06	-0.032	0.0313	0.3071	93527414
1437	genus	Howardella	7	2	rs3791893	A	G	18.6766	0.147035	0.034023	1.55e-05	-0.0106	0.0254	0.676	218819396
1438	genus	Howardella	8	4	rs609430	T	G	21.918	-0.112045	0.0239328	2.85e-06	-0.0417	0.0184	0.0232199	169178315
1439	genus	Howardella	9	18	rs672217	G	A	21.9959	0.164146	0.0349993	2.73e-06	0.0227	0.022	0.3011	60125134
1440	genus	Hungatella	1	5	rs10044993	C	A	19.4095	0.139547	0.0316748	1.05e-05	0.009	0.0315	0.776101	58424440
1441	genus	Hungatella	2	8	rs13249325	T	G	19.6078	-0.100023	0.0225883	9.51e-06	-0.0045	0.0176	0.7968	14853525
1442	genus	Hungatella	3	14	rs17092615	G	A	20.3018	0.152235	0.0337867	6.61e-06	-0.0373	0.0256	0.1454	95973619
1443	genus	Hungatella	4	4	rs34471047	A	G	23.7429	-0.162871	0.03349	1.15e-06	-0.0014	0.0231	0.9528	166078307
1444	genus	Hungatella	5	15	rs72759041	G	T	19.9374	-0.126025	0.0282242	8e-06	-0.0269	0.0217	0.216	89577376
1445	genus	Intestinibacter	1	4	rs10805326	G	A	30.8034	0.0775151	0.0139665	2.86e-08	-0.0002	0.0193	0.9937	14324623
1446	genus	Intestinibacter	2	12	rs11109097	C	T	20.305	0.0624272	0.0138539	6.6e-06	0.005	0.0177	0.7776	97928437
1447	genus	Intestinibacter	3	16	rs118030283	G	A	21.8956	-0.151829	0.0324471	2.88e-06	-0.0085	0.0424	0.8404	5993076
1448	genus	Intestinibacter	4	6	rs12210583	T	G	19.9787	0.155074	0.0353007	1.12e-05	0.1501	0.0474	0.00154301	170862029
1449	genus	Intestinibacter	5	9	rs16938435	T	C	22.706	-0.112189	0.0235439	1.89e-06	0.0274	0.0297	0.3567	21502923
1450	genus	Intestinibacter	6	11	rs2098844	C	T	20.0699	-0.0575295	0.0128416	7.47e-06	0.0561	0.0182	0.00209098	127703160
1451	genus	Intestinibacter	7	4	rs2702387	A	G	21.2081	0.0608559	0.0132145	4.12e-06	-0.0148	0.0178	0.4053	179361262
1452	genus	Intestinibacter	8	15	rs4327025	G	A	27.5464	-0.0810346	0.0154397	1.53e-07	0.0172	0.0225	0.4447	92446683
1453	genus	Intestinibacter	9	5	rs447950	A	G	21.1426	0.0628342	0.0136652	4.26e-06	0.0094	0.0182	0.604301	148846426
1454	genus	Intestinibacter	10	11	rs478972	T	C	23.0611	-0.142681	0.0297116	1.57e-06	-0.0212	0.0304	0.4864	125663184
1455	genus	Intestinibacter	11	20	rs6062862	A	G	20.4063	0.0924508	0.0204658	6.26e-06	0.015	0.0318	0.6367	61325223
1456	genus	Intestinibacter	12	3	rs68093214	C	T	19.5246	0.0662258	0.0149877	9.93e-06	0.0242	0.0205	0.2392	70657785
1457	genus	Intestinibacter	13	5	rs6875660	C	T	21.0885	0.0890455	0.0193905	4.39e-06	0.0076	0.0371	0.8379	159686256
1458	genus	Intestinibacter	14	2	rs893394	G	A	19.9099	0.0583322	0.0130729	8.12e-06	0.0191	0.0178	0.2826	20054971
1459	genus	Intestinibacter	15	6	rs9348442	C	T	19.9871	0.099082	0.0221625	7.8e-06	-0.011	0.0265	0.6766	10303945
1460	genus	Intestinimonas	1	7	rs10262702	T	C	22.1894	0.0918017	0.0194885	2.47e-06	0.0157	0.0267	0.5581	66890843
1461	genus	Intestinimonas	2	10	rs11258178	A	G	24.2636	0.0660742	0.0134139	8.4e-07	-0.011	0.0176	0.531401	13124513
1462	genus	Intestinimonas	3	11	rs12226153	A	G	24.2502	-0.151142	0.0306922	8.46e-07	-0.0289	0.0748	0.6991	94364293
1463	genus	Intestinimonas	4	8	rs17067892	C	T	18.3828	0.107194	0.0250013	1.81e-05	-0.0205	0.0308	0.5067	3763540
1464	genus	Intestinimonas	5	7	rs1859797	G	A	20.9812	0.060368	0.0131793	4.64e-06	0.0016	0.0176	0.9265	22007303
1465	genus	Intestinimonas	6	3	rs2276760	A	G	20.178	-0.0685233	0.0152546	7.06e-06	0.0037	0.0206	0.8584	150620956
1466	genus	Intestinimonas	7	5	rs2731794	C	T	21.9418	0.120632	0.0257529	2.81e-06	0.0813	0.0485	0.0936009	17209391
1467	genus	Intestinimonas	8	16	rs2930225	G	T	22.7504	0.0729524	0.0152948	1.84e-06	-0.0387	0.0208	0.0631801	85327902
1468	genus	Intestinimonas	9	20	rs4113676	A	C	19.8733	-0.218507	0.0490152	8.27e-06	0.0697	0.0736	0.3432	6218922
1469	genus	Intestinimonas	10	16	rs4784055	T	C	20.6315	-0.175324	0.038599	5.57e-06	-0.0564	0.0403	0.1615	58818770
1470	genus	Intestinimonas	11	3	rs62240188	G	A	23.7014	0.130074	0.0267179	1.13e-06	0.0062	0.0303	0.8367	10611142
1471	genus	Intestinimonas	12	6	rs6934519	C	T	20.9818	0.0692373	0.0151154	4.64e-06	-0.0109	0.0201	0.5884	67200802
1472	genus	Intestinimonas	13	2	rs716604	A	G	24.2886	0.0818068	0.0165992	8.29e-07	0.0116	0.021	0.579599	6514088
1473	genus	Intestinimonas	14	15	rs7170984	T	C	21.8575	-0.0658116	0.0140767	2.94e-06	-0.0052	0.0196	0.791899	93819735
1474	genus	Intestinimonas	15	2	rs72982915	C	T	20.6822	0.183158	0.0402743	5.42e-06	0.0004	0.038	0.9924	140898088
1475	genus	Intestinimonas	16	3	rs9823439	T	C	19.5982	-0.0581947	0.0131455	9.56e-06	0.0341	0.0177	0.0536402	17187502
1476	genus	Lachnoclostridium	1	3	rs1031599	G	T	20.039	-0.078627	0.0175644	7.59e-06	0.0311	0.0359	0.386	66725825
1477	genus	Lachnoclostridium	2	1	rs12566975	T	C	19.5798	-0.0468097	0.0105787	9.65e-06	-0.002	0.0176	0.9116	185091351
1478	genus	Lachnoclostridium	3	2	rs1528479	G	A	19.7832	-0.0497798	0.0111919	8.67e-06	-0.0374	0.0182	0.0392998	167244051
1479	genus	Lachnoclostridium	4	12	rs1997204	T	C	19.9406	-0.108075	0.0242022	7.99e-06	-0.0474	0.0421	0.26	102046595
1480	genus	Lachnoclostridium	5	18	rs2385421	A	G	17.0457	0.0746186	0.0180734	3.65e-05	-0.0341	0.0272	0.2111	19743455
1481	genus	Lachnoclostridium	6	4	rs3821998	C	A	20.1439	-0.0864066	0.0192519	7.18e-06	0.013	0.0288	0.6509	38694566
1482	genus	Lachnoclostridium	7	8	rs4738679	G	A	20.813	-0.0520267	0.011404	5.06e-06	0.0056	0.0181	0.756	59370320
1483	genus	Lachnoclostridium	8	20	rs6112314	A	C	26.964	-0.0561715	0.0108174	2.07e-07	-0.0427	0.0186	0.02171	19300846
1484	genus	Lachnoclostridium	9	3	rs615997	T	C	23.0939	0.0511752	0.0106491	1.54e-06	0.0023	0.0175	0.893	23037786
1485	genus	Lachnoclostridium	10	3	rs62285313	A	G	22.6551	0.0864203	0.0181565	1.94e-06	0.0144	0.0296	0.626599	177470032
1486	genus	Lachnoclostridium	11	17	rs72829893	G	T	19.1985	0.117472	0.0268103	1.18e-05	0.0296	0.0287	0.3025	46694541
1487	genus	Lachnoclostridium	12	17	rs78068103	A	G	20.8137	0.0886199	0.0194248	5.06e-06	0.019	0.0274	0.4888	13816159
1488	genus	Lachnoclostridium	13	18	rs789029	C	T	21.6029	-0.0641289	0.0137974	3.35e-06	0.0384	0.0252	0.1273	1053252
1489	genus	LachnospiraceaeFCS020group	1	4	rs10030408	A	G	20.528	0.0549224	0.0122608	7.48e-06	0.0012	0.0175	0.9451	165795724
1490	genus	LachnospiraceaeFCS020group	2	8	rs10093861	G	A	22.0477	-0.0568869	0.0121152	2.66e-06	0.0068	0.0179	0.7051	121244406
1491	genus	LachnospiraceaeFCS020group	3	10	rs1254846	G	A	20.7709	0.105963	0.0232501	5.18e-06	-0.0357	0.026	0.1703	44346094
1492	genus	LachnospiraceaeFCS020group	4	19	rs1363769	T	C	19.933	-0.200628	0.0449372	8.02e-06	0.0257	0.05	0.6077	17865305
1493	genus	LachnospiraceaeFCS020group	5	4	rs2322265	C	T	22.1495	-0.0666305	0.0141577	2.52e-06	-0.0097	0.02	0.626599	166588085
1494	genus	LachnospiraceaeFCS020group	6	3	rs2862811	T	C	21.5351	0.0564927	0.0121736	3.47e-06	-0.0627	0.0192	0.001075	165996415
1495	genus	LachnospiraceaeFCS020group	7	11	rs35035870	T	C	21.1578	-0.190615	0.0414403	4.23e-06	0.0014	0.0449	0.9759	3248876
1496	genus	LachnospiraceaeFCS020group	8	10	rs3999074	G	T	20.4185	-0.0550587	0.0121847	6.22e-06	0.0433	0.0176	0.0139499	65563647
1497	genus	LachnospiraceaeFCS020group	9	6	rs4452603	T	G	19.748	0.0604208	0.0135965	8.84e-06	-0.0137	0.0199	0.4905	71966268
1498	genus	LachnospiraceaeFCS020group	10	19	rs7249113	G	A	25.9073	0.0679483	0.0133496	3.58e-07	0.0062	0.0192	0.7472	2571232
1499	genus	LachnospiraceaeFCS020group	11	2	rs72793667	A	G	22.4667	-0.116881	0.0246589	2.14e-06	-0.0507	0.0451	0.2618	53946431
1500	genus	LachnospiraceaeFCS020group	12	13	rs9788306	C	T	23.0743	-0.062804	0.0130744	1.56e-06	-0.0041	0.0194	0.8346	40419314
1501	genus	LachnospiraceaeNC2004group	1	17	rs117467633	T	C	19.6119	-0.169687	0.0383169	9.49e-06	-0.0411	0.0448	0.3596	21157406
1502	genus	LachnospiraceaeNC2004group	2	1	rs12127733	G	A	21.9217	0.115182	0.0246006	2.84e-06	-0.0021	0.0227	0.9265	234157721
1503	genus	LachnospiraceaeNC2004group	3	6	rs12208226	C	A	20.6677	-0.154739	0.0340372	5.46e-06	-0.0058	0.0284	0.8378	22725908
1504	genus	LachnospiraceaeNC2004group	4	13	rs12863463	G	A	20.4977	-0.156365	0.0345372	5.97e-06	0.0144	0.0327	0.658901	47512191
1505	genus	LachnospiraceaeNC2004group	5	18	rs17067076	G	A	19.2767	-0.154631	0.0352194	1.13e-05	0.0003	0.0276	0.9901	58229086
1506	genus	LachnospiraceaeNC2004group	6	9	rs1928659	T	C	20.4978	0.102522	0.0226445	5.97e-06	-0.0232	0.0219	0.2897	29334137
1507	genus	LachnospiraceaeNC2004group	7	13	rs1929743	T	C	19.351	0.0837206	0.0190318	1.09e-05	0.0092	0.0185	0.619001	76829562
1508	genus	LachnospiraceaeNC2004group	8	5	rs3756315	A	G	21.9905	-0.0883469	0.0188397	2.74e-06	0.0033	0.0192	0.8646	149544722
1509	genus	LachnospiraceaeNC2004group	9	20	rs6116753	G	A	22.6233	0.0994748	0.0209139	1.97e-06	-0.0053	0.0229	0.8183	5330700
1510	genus	LachnospiraceaeND3007group	1	3	rs2861203	G	A	20.2181	0.0572304	0.0127279	6.91e-06	-0.0089	0.0194	0.6463	172950553
1511	genus	LachnospiraceaeND3007group	2	10	rs72776675	T	C	19.1228	-0.0647067	0.014797	1.23e-05	-0.0079	0.0233	0.7329	14137663
1512	genus	LachnospiraceaeND3007group	3	16	rs9932954	A	G	23.4674	-0.0561864	0.0115984	1.27e-06	-0.0149	0.0185	0.4211	1100633
1513	genus	LachnospiraceaeNK4A136group	1	7	rs10952110	G	T	19.7964	0.0487709	0.0109614	8.61e-06	0.0106	0.0177	0.5518	8497922
1514	genus	LachnospiraceaeNK4A136group	2	17	rs11263806	A	G	20.1887	-0.0524615	0.0116758	7.02e-06	-0.0027	0.0185	0.8836	35240097
1515	genus	LachnospiraceaeNK4A136group	3	19	rs12611395	A	G	20.4351	-0.0902532	0.0199652	6.17e-06	0.0138	0.0286	0.628699	21806125
1516	genus	LachnospiraceaeNK4A136group	4	5	rs160061	A	G	22.5963	0.0513831	0.0108094	2e-06	0.0126	0.0176	0.4722	6116659
1517	genus	LachnospiraceaeNK4A136group	5	8	rs28540839	A	C	21.1239	0.0508285	0.0110591	4.31e-06	-0.0173	0.0176	0.3263	84735080
1518	genus	LachnospiraceaeNK4A136group	6	17	rs2880566	T	C	19.8155	0.0599578	0.0134693	8.53e-06	0.0264	0.0248	0.2883	30016653
1519	genus	LachnospiraceaeNK4A136group	7	3	rs4955932	T	C	20.2531	-0.0492283	0.0109388	6.78e-06	0.0237	0.0182	0.1929	55181375
1520	genus	LachnospiraceaeNK4A136group	8	5	rs59805249	T	C	20.2605	0.0936162	0.0207982	6.76e-06	-0.0128	0.0303	0.6728	90289997
1521	genus	LachnospiraceaeNK4A136group	9	14	rs68104925	T	C	22.647	-0.0549104	0.0115385	1.95e-06	-0.0207	0.019	0.2779	100177681
1522	genus	LachnospiraceaeNK4A136group	10	10	rs7073658	T	G	20.7456	-0.0499621	0.0109693	5.25e-06	0.0157	0.0176	0.3715	62175024
1523	genus	LachnospiraceaeNK4A136group	11	19	rs73044693	A	G	21.9	-0.10758	0.0229884	2.87e-06	0.009	0.0351	0.7984	51256120
1524	genus	LachnospiraceaeNK4A136group	12	3	rs7616165	G	T	22.739	-0.230542	0.0483465	1.86e-06	-0.0903	0.0554	0.1033	190415145
1525	genus	LachnospiraceaeNK4A136group	13	3	rs76193507	A	G	21.1293	-0.22973	0.0499776	4.29e-06	-0.0095	0.0314	0.7624	161749981
1526	genus	LachnospiraceaeNK4A136group	14	8	rs7832116	A	G	22.1987	-0.0714756	0.0151703	2.46e-06	0.0151	0.0263	0.5645	4842929
1527	genus	LachnospiraceaeNK4A136group	15	1	rs954878	A	G	22.7821	-0.0520656	0.0109082	1.81e-06	-0.0072	0.0182	0.6933	54578401
1528	genus	LachnospiraceaeUCG001	1	1	rs12131224	C	T	20.4243	0.117095	0.02591	6.2e-06	0.0461	0.0283	0.1031	166199362
1529	genus	LachnospiraceaeUCG001	2	1	rs2050911	G	A	23.8313	0.0751466	0.0153934	1.05e-06	0.0274	0.0185	0.1383	82384407
1530	genus	LachnospiraceaeUCG001	3	12	rs2371284	T	C	20.0559	-0.0761893	0.0170127	7.52e-06	-0.0028	0.0209	0.8938	56256262
1531	genus	LachnospiraceaeUCG001	4	3	rs437876	T	C	29.3761	0.0784637	0.0144768	5.96e-08	-0.0199	0.0184	0.2796	42568440
1532	genus	LachnospiraceaeUCG001	5	14	rs4981345	T	C	20.7171	-0.0681973	0.0149831	5.32e-06	0.021	0.0187	0.2611	21455973
1533	genus	LachnospiraceaeUCG001	6	9	rs573933	T	C	21.5655	-0.107898	0.0232346	3.42e-06	-0.0226	0.0286	0.4292	14477851
1534	genus	LachnospiraceaeUCG001	7	7	rs62496417	T	G	20.4101	-0.0748504	0.0165681	6.25e-06	-0.0439	0.0214	0.0405798	96965504
1535	genus	LachnospiraceaeUCG001	8	8	rs7341608	T	C	19.5142	-0.0784757	0.0177648	9.99e-06	0.0092	0.0256	0.7199	56839500
1536	genus	LachnospiraceaeUCG001	9	1	rs78848836	A	G	20.9415	-0.118868	0.0259753	4.74e-06	0.0435	0.0288	0.1305	53773248
1537	genus	LachnospiraceaeUCG001	10	16	rs8052586	T	C	15.9018	0.176336	0.0395882	8.42e-06	-0.0634	0.0365	0.0822394	79087756
1538	genus	LachnospiraceaeUCG001	11	6	rs9403580	C	T	22.0104	0.107801	0.0229777	2.71e-06	0.0072	0.0261	0.7843	145006780
1539	genus	LachnospiraceaeUCG001	12	3	rs985416	C	T	28.4809	0.0970258	0.0181807	9.46e-08	0.0083	0.0229	0.715501	148269083
1540	genus	LachnospiraceaeUCG004	1	3	rs11128180	A	G	21.4041	0.0648288	0.0140126	3.72e-06	-0.0106	0.0207	0.609799	70592215
1541	genus	LachnospiraceaeUCG004	2	1	rs12072562	T	C	19.2254	0.133104	0.0303566	1.16e-05	0.031	0.0456	0.4962	105287469
1542	genus	LachnospiraceaeUCG004	3	7	rs12673420	G	A	21.9305	0.0554351	0.0118375	2.83e-06	0.0008	0.0175	0.9655	71303007
1543	genus	LachnospiraceaeUCG004	4	1	rs12747809	G	A	24.4892	-0.062197	0.0125685	7.47e-07	-0.0055	0.0195	0.778599	240359089
1544	genus	LachnospiraceaeUCG004	5	14	rs12894272	A	G	21.4356	0.0579792	0.0125229	3.66e-06	-0.0442	0.0185	0.0170498	40536481
1545	genus	LachnospiraceaeUCG004	6	6	rs233486	A	G	20.2307	-0.0799088	0.017766	6.86e-06	-0.0251	0.0253	0.3229	14817584
1546	genus	LachnospiraceaeUCG004	7	6	rs2444793	C	T	21.0644	-0.0542433	0.0118188	4.44e-06	0.029	0.0181	0.1088	81318836
1547	genus	LachnospiraceaeUCG004	8	4	rs2726805	A	G	20.5938	0.0548397	0.0120844	5.68e-06	0.0087	0.0178	0.624499	183247601
1548	genus	LachnospiraceaeUCG004	9	2	rs2882478	G	A	23.7814	-0.0577091	0.0118338	1.08e-06	-0.0158	0.0176	0.3693	49904589
1549	genus	LachnospiraceaeUCG004	10	12	rs35182105	A	G	20.5221	-0.109724	0.024221	5.89e-06	0.0207	0.039	0.595799	24572337
1550	genus	LachnospiraceaeUCG004	11	1	rs6656451	C	T	20.7034	-0.05436	0.011947	5.36e-06	0.0046	0.0175	0.7939	65990422
1551	genus	LachnospiraceaeUCG004	12	3	rs7629954	A	G	20.7167	0.108441	0.023825	5.32e-06	-0.0182	0.0427	0.6703	154242406
1552	genus	LachnospiraceaeUCG008	1	11	rs10741777	T	C	24.9941	-0.0973842	0.0194791	5.75e-07	-0.0205	0.019	0.2817	19572557
1553	genus	LachnospiraceaeUCG008	2	11	rs10793103	C	T	28.8887	0.0974344	0.0181279	7.67e-08	-0.0297	0.0176	0.0919899	74391775
1554	genus	LachnospiraceaeUCG008	3	1	rs10801803	G	A	23.1778	-0.117029	0.0243085	1.48e-06	-0.0109	0.0249	0.660999	90818872
1555	genus	LachnospiraceaeUCG008	4	2	rs13024781	T	C	22.3801	-0.0798769	0.0168846	2.24e-06	-0.016	0.0176	0.3626	168628871
1556	genus	LachnospiraceaeUCG008	5	6	rs57091572	A	G	21.9372	-0.110443	0.0235801	2.82e-06	-0.0002	0.0259	0.9924	81214803
1557	genus	LachnospiraceaeUCG008	6	12	rs61944774	A	G	20.8554	0.179838	0.0393797	4.95e-06	0.0193	0.0394	0.6244	129539818
1558	genus	LachnospiraceaeUCG008	7	2	rs62277846	C	T	23.2118	0.102292	0.0212319	1.45e-06	-0.0175	0.0222	0.4325	228100140
1559	genus	LachnospiraceaeUCG008	8	4	rs67078837	T	C	24.5559	-0.0845848	0.0170693	7.22e-07	0.016	0.0178	0.3697	114220647
1560	genus	LachnospiraceaeUCG008	9	15	rs75356640	G	A	20.2844	0.136523	0.0303128	6.67e-06	-0.0032	0.0266	0.9031	31697284
1561	genus	LachnospiraceaeUCG008	10	16	rs955844	A	C	24.0801	0.112064	0.0228369	9.24e-07	0.0055	0.0255	0.83	84992314
1562	genus	LachnospiraceaeUCG010	1	19	rs10414815	T	C	20.6096	0.10453	0.0230253	5.63e-06	-0.0476	0.042	0.2571	42586245
1563	genus	LachnospiraceaeUCG010	2	10	rs11192447	A	G	27.0392	0.126592	0.024345	1.99e-07	-0.0997	0.0402	0.01305	83848397
1564	genus	LachnospiraceaeUCG010	3	9	rs12346653	C	T	22.2053	0.0657686	0.0139569	2.45e-06	0.0281	0.0216	0.1929	92267239
1565	genus	LachnospiraceaeUCG010	4	6	rs17730011	G	A	19.9979	-0.0702357	0.015706	7.75e-06	0.0066	0.0214	0.756599	84772845
1566	genus	LachnospiraceaeUCG010	5	21	rs2833528	C	T	19.3594	-0.0562148	0.0127763	1.08e-05	0.0308	0.0182	0.0905899	33193567
1567	genus	LachnospiraceaeUCG010	6	5	rs336138	G	T	20.5733	0.0779543	0.0171865	5.74e-06	0.0263	0.0275	0.3381	8146371
1568	genus	LachnospiraceaeUCG010	7	7	rs4576377	A	C	20.2718	-0.0572001	0.0127043	6.72e-06	0.0052	0.0182	0.774801	81410263
1569	genus	LachnospiraceaeUCG010	8	2	rs72894957	G	A	20.8786	0.222263	0.0486425	4.89e-06	0.0659	0.0589	0.2633	185862591
1570	genus	LachnospiraceaeUCG010	9	14	rs74315802	G	T	22.3428	0.0867262	0.0183477	2.28e-06	0.0224	0.0231	0.3323	29872341
1571	genus	LachnospiraceaeUCG010	10	21	rs9981767	A	C	24.6295	0.0655062	0.0131994	6.95e-07	-0.0069	0.0203	0.735099	44079875
1572	genus	Lachnospira	1	5	rs13157098	A	G	24.4556	-0.0768058	0.0155312	7.6e-07	-0.001	0.0239	0.9676	176802250
1573	genus	Lachnospira	2	12	rs2520509	A	G	20.099	0.0519063	0.011578	7.35e-06	-0.0012	0.0193	0.949	91006514
1574	genus	Lachnospira	3	3	rs4686798	T	C	21.8603	0.0531826	0.0113747	2.93e-06	-0.0031	0.0182	0.8659	186445436
1575	genus	Lachnospira	4	11	rs4923324	G	A	21.4189	-0.0617321	0.0133387	3.69e-06	0.0029	0.0238	0.9024	25962890
1576	genus	Lachnospira	5	2	rs56791201	T	C	21.9167	0.051823	0.0110697	2.85e-06	0.0212	0.0183	0.2451	57701660
1577	genus	Lactobacillus	1	2	rs12693845	C	T	20.6075	-0.0805447	0.0177429	5.64e-06	-0.0187	0.0182	0.303	199312684
1578	genus	Lactobacillus	2	2	rs1530559	G	A	20.3545	0.0804001	0.0178207	6.43e-06	0.0422	0.0178	0.0175902	135755629
1579	genus	Lactobacillus	3	1	rs16861661	G	A	23.0492	-0.183147	0.038148	1.58e-06	0.0478	0.0355	0.1777	18501459
1580	genus	Lactobacillus	4	4	rs62314653	C	A	22.6262	0.187692	0.0394585	1.97e-06	-0.028	0.0374	0.4543	109896462
1581	genus	Lactobacillus	5	13	rs7399658	G	A	23.3134	-0.107134	0.0221883	1.38e-06	-0.0021	0.0229	0.9269	23834968
1582	genus	Lactobacillus	6	8	rs768253	T	G	21.2518	-0.079195	0.0171791	4.03e-06	0.0336	0.0177	0.0570795	69010103
1583	genus	Lactobacillus	7	3	rs77478751	A	G	21.3609	-0.219886	0.0475759	3.8e-06	0.0224	0.0275	0.4163	173151665
1584	genus	Lactobacillus	8	19	rs921925	A	C	23.4947	0.0985077	0.0203229	1.25e-06	0.0054	0.0214	0.8012	6928017
1585	genus	Lactococcus	1	19	rs10417872	T	G	23.2756	0.118306	0.024522	1.4e-06	0.0067	0.0194	0.7307	28767353
1586	genus	Lactococcus	2	17	rs123059	T	C	24.7686	-0.13671	0.0274694	6.46e-07	-0.0123	0.0214	0.5643	2699935
1587	genus	Lactococcus	3	2	rs12621813	G	A	20.4125	0.108423	0.0239978	6.24e-06	0.0019	0.0199	0.9229	31266049
1588	genus	Lactococcus	4	7	rs17168302	G	A	20.4016	0.191857	0.0424761	6.28e-06	0.0172	0.0286	0.546799	14650221
1589	genus	Lactococcus	5	2	rs2293361	C	T	21.3687	-0.199221	0.0430969	3.79e-06	-0.0545	0.039	0.1621	54114864
1590	genus	Lactococcus	6	12	rs4766997	C	T	23.1093	0.114599	0.023839	1.53e-06	0.0143	0.0177	0.4193	113161438
1591	genus	Lactococcus	7	10	rs55910161	C	T	22.6946	0.146426	0.0307367	1.9e-06	0.0112	0.0278	0.6862	71518643
1592	genus	Lactococcus	8	1	rs6674304	C	T	20.6187	0.200758	0.0442121	5.6e-06	0.0129	0.0459	0.7784	116887742
1593	genus	Lactococcus	9	13	rs7992246	T	C	20.3977	0.104232	0.0230786	6.29e-06	0.0072	0.018	0.689	113472525
1594	genus	Marvinbryantia	1	13	rs11620597	T	C	19.3395	0.119479	0.0271688	1.09e-05	0.0693	0.057	0.2241	86079090
1595	genus	Marvinbryantia	2	1	rs1187983	C	T	23.4502	-0.0935456	0.0193174	1.28e-06	0.0186	0.029	0.5212	58441860
1596	genus	Marvinbryantia	3	19	rs146541147	G	A	19.6031	0.118845	0.0268423	9.53e-06	0.0598	0.0491	0.2234	4542097
1597	genus	Marvinbryantia	4	10	rs2724813	A	G	25.1803	-0.0840769	0.0167551	5.22e-07	0.0077	0.0207	0.708401	12516924
1598	genus	Marvinbryantia	5	6	rs2842896	C	T	24.5192	-0.0649396	0.0131146	7.36e-07	-0.0099	0.0179	0.579001	132881664
1599	genus	Marvinbryantia	6	3	rs2863363	A	G	21.688	0.0634861	0.0136323	3.21e-06	-0.0562	0.0203	0.00573905	166039765
1600	genus	Marvinbryantia	7	1	rs3125832	A	C	20.4774	0.0679323	0.015012	6.03e-06	0.0535	0.0211	0.01123	211400180
1601	genus	Marvinbryantia	8	11	rs61884471	G	A	25.0849	0.124426	0.0248431	5.49e-07	-0.0343	0.0284	0.2264	45826561
1602	genus	Marvinbryantia	9	11	rs72948274	A	C	21.5459	-0.126354	0.0272212	3.45e-06	0.037	0.0359	0.302	79518683
1603	genus	Marvinbryantia	10	14	rs8006832	G	T	19.317	-0.0952415	0.0216699	1.11e-05	0.0008	0.0308	0.9785	21577837
1604	genus	Methanobrevibacter	1	2	rs10202904	T	G	22.2598	-0.112811	0.0239106	2.38e-06	0.0045	0.0179	0.802	125440268
1605	genus	Methanobrevibacter	2	10	rs1334944	T	C	20.3293	0.115197	0.0255492	6.52e-06	0.0123	0.0195	0.5286	112266046
1606	genus	Methanobrevibacter	3	19	rs4802933	A	G	19.3735	-0.135628	0.0308139	1.07e-05	0.0133	0.0209	0.5244	52925820
1607	genus	Methanobrevibacter	4	3	rs6776814	T	C	20.2498	-0.188956	0.0419905	6.8e-06	0.0154	0.0618	0.8033	15053083
1608	genus	Methanobrevibacter	5	13	rs73457410	A	G	19.9174	0.218128	0.044466	9.32e-07	-0.0043	0.0363	0.9062	41956181
1609	genus	Methanobrevibacter	6	4	rs894996	C	A	22.0635	0.214213	0.0456045	2.64e-06	-0.0397	0.0345	0.2495	104418307
1610	genus	Odoribacter	1	8	rs10093869	A	G	21.2337	-0.0577795	0.0125389	4.07e-06	0.0213	0.0179	0.2337	1266824
1611	genus	Odoribacter	2	19	rs10423795	C	T	20.6573	0.0550695	0.0121164	5.49e-06	-0.0444	0.0181	0.0142899	49523088
1612	genus	Odoribacter	3	14	rs28417404	A	G	20.2903	-0.0726896	0.0161372	6.65e-06	0.0527	0.0296	0.0747808	70944224
1613	genus	Odoribacter	4	17	rs4793970	A	G	19.9125	-0.0576329	0.0129154	8.11e-06	-0.0135	0.0184	0.4638	46763962
1614	genus	Odoribacter	5	4	rs6856150	G	A	20.6349	0.0881922	0.0194146	5.56e-06	-0.0185	0.0267	0.4897	11907559
1615	genus	Odoribacter	6	8	rs74553962	T	G	21.1461	0.121449	0.0264106	4.26e-06	0.0419	0.0336	0.2133	69677480
1616	genus	Odoribacter	7	12	rs77779484	G	A	24.7127	-0.133489	0.0268526	6.65e-07	-0.0034	0.0367	0.926	67655943
1617	genus	Olsenella	1	2	rs1035588	A	G	20.8497	-0.108148	0.0236848	4.97e-06	0.0416	0.0182	0.0221401	150077190
1618	genus	Olsenella	2	10	rs17148768	G	A	22.57	0.140434	0.0295602	2.03e-06	-0.0011	0.0236	0.9636	10777085
1619	genus	Olsenella	3	1	rs2759329	G	A	21.9471	-0.111131	0.0237218	2.8e-06	-0.0108	0.0182	0.5531	231960352
1620	genus	Olsenella	4	1	rs35225860	A	G	21.4862	-0.223604	0.0482391	3.56e-06	0.035	0.045	0.4366	247642270
1621	genus	Olsenella	5	4	rs61090148	A	G	20.5148	-0.104783	0.0231343	5.92e-06	0.0155	0.0178	0.3822	174810498
1622	genus	Olsenella	6	19	rs62112538	C	T	24.0062	-0.19943	0.0407033	9.6e-07	0.0543	0.0282	0.0544001	4925018
1623	genus	Olsenella	7	9	rs72691585	C	A	22.8722	-0.249079	0.0520814	1.73e-06	-0.0022	0.0257	0.9318	21884425
1624	genus	Olsenella	8	1	rs7540303	C	T	20.892	0.108044	0.023638	4.86e-06	-0.0112	0.0182	0.5389	179629191
1625	genus	Olsenella	9	17	rs8066522	G	A	19.64	-0.106529	0.0240379	9.35e-06	0.0128	0.0188	0.495801	59632873
1626	genus	Olsenella	10	6	rs9460691	C	A	19.9415	0.119966	0.0268645	7.98e-06	-0.0117	0.0224	0.6017	10422207
1627	genus	Oscillibacter	1	14	rs11627628	T	C	24.605	0.143961	0.0290223	7.04e-07	0.0594	0.0333	0.0739401	21479605
1628	genus	Oscillibacter	2	8	rs11990279	T	C	20.8972	-0.0824934	0.0180457	4.85e-06	0.0309	0.025	0.2155	11116314
1629	genus	Oscillibacter	3	4	rs12649930	T	G	21.935	0.121589	0.0259612	2.82e-06	-0.0813	0.0292	0.00529895	3656291
1630	genus	Oscillibacter	4	22	rs133832	A	C	23.9928	-0.0795527	0.0162411	9.67e-07	0.0275	0.0196	0.1603	44834707
1631	genus	Oscillibacter	5	2	rs16866406	A	G	22.4256	0.0988765	0.0208795	2.18e-06	0.0027	0.0243	0.9101	179457147
1632	genus	Oscillibacter	6	9	rs16934185	A	G	21.1748	-0.129568	0.028157	4.19e-06	0.0416	0.0288	0.1489	1798324
1633	genus	Oscillibacter	7	1	rs234108	A	G	24.1164	0.0749553	0.0152632	9.07e-07	0.0144	0.0179	0.4201	184942671
1634	genus	Oscillibacter	8	14	rs36095275	C	T	23.0054	-0.0752368	0.0156861	1.62e-06	0.028	0.0179	0.1167	32270129
1635	genus	Oscillibacter	9	8	rs4506202	A	G	21.8251	-0.0711323	0.0152261	2.99e-06	0.0321	0.0177	0.06948	21598077
1636	genus	Oscillibacter	10	11	rs61883564	A	G	21.0287	-0.101351	0.0221016	4.52e-06	-0.0246	0.0255	0.3338	79013843
1637	genus	Oscillibacter	11	10	rs75453768	G	T	20.6665	0.12212	0.0268629	5.47e-06	-0.004	0.0297	0.8919	116469806
1638	genus	Oscillibacter	12	20	rs761240	T	G	20.6394	-0.17664	0.0388812	5.54e-06	-0.0268	0.0406	0.5081	49507892
1639	genus	Oscillibacter	13	6	rs9393920	A	G	24.294	-0.0744662	0.0151081	8.27e-07	0.013	0.0185	0.4804	28580593
1640	genus	Oscillospira	1	6	rs12206468	G	A	24.3185	-0.133016	0.0269733	8.17e-07	0.0038	0.0329	0.9086	18093691
1641	genus	Oscillospira	2	14	rs1954532	T	C	22.2277	-0.0826246	0.0175252	2.42e-06	0.0123	0.0221	0.579399	28151415
1642	genus	Oscillospira	3	4	rs28889936	A	C	20.3475	0.114051	0.0252838	6.46e-06	-0.0142	0.0297	0.632	89483300
1643	genus	Oscillospira	4	6	rs62422654	C	T	20.572	0.0898456	0.0198088	5.74e-06	-0.0388	0.0216	0.0717695	170474630
1644	genus	Oscillospira	5	6	rs72866977	A	C	21.4875	-0.130569	0.0281674	3.56e-06	-0.0061	0.0327	0.8522	56160483
1645	genus	Oscillospira	6	1	rs751183	T	C	20.2162	-0.0774322	0.0172216	6.92e-06	0.0253	0.0228	0.2678	76803093
1646	genus	Oscillospira	7	17	rs8076323	A	G	20.8855	0.0715392	0.0156539	4.88e-06	-0.013	0.0187	0.4869	14881860
1647	genus	Oxalobacter	1	8	rs10464997	G	A	21.8145	0.137691	0.0294804	3e-06	0.0134	0.0226	0.5534	20902693
1648	genus	Oxalobacter	2	12	rs11108500	A	G	21.7079	-0.199099	0.0427327	3.17e-06	-0.0156	0.0313	0.6182	96819204
1649	genus	Oxalobacter	3	15	rs111966731	T	C	20.4193	0.213114	0.047162	6.22e-06	0.0248	0.0313	0.4275	93941937
1650	genus	Oxalobacter	4	9	rs12002250	A	C	21.6793	0.217122	0.0466317	3.22e-06	-0.064	0.0438	0.1434	19682558
1651	genus	Oxalobacter	5	6	rs1569853	T	C	21.6166	-0.138078	0.0296981	3.33e-06	0.0476	0.0269	0.0774801	38550301
1652	genus	Oxalobacter	6	4	rs36057338	G	T	24.323	0.207847	0.0421439	8.15e-07	0.0456	0.0494	0.356	189935314
1653	genus	Oxalobacter	7	11	rs3862635	C	T	19.0864	-0.172142	0.0394026	1.25e-05	-0.021	0.0303	0.4878	126582578
1654	genus	Oxalobacter	8	3	rs4428215	G	A	28.9307	0.130293	0.0242237	7.5e-08	-0.0138	0.0202	0.4935	171947435
1655	genus	Oxalobacter	9	22	rs6000536	C	T	26.6374	-0.130992	0.0253804	2.45e-07	-0.0116	0.0234	0.619901	37421469
1656	genus	Oxalobacter	10	8	rs6993398	G	A	20.813	0.127217	0.0278855	5.06e-06	-0.0309	0.0226	0.1718	115560689
1657	genus	Oxalobacter	11	9	rs736744	C	T	31.1352	0.117882	0.0211262	2.41e-08	0.0026	0.0177	0.8845	87514407
1658	genus	Parabacteroides	1	3	rs115602804	G	A	21.4176	0.10308	0.0222736	3.69e-06	-0.0217	0.0286	0.4482	191572365
1659	genus	Parabacteroides	2	6	rs4236095	G	A	23.5416	0.0761961	0.0157042	1.22e-06	-0.0193	0.029	0.5055	47368687
1660	genus	Parabacteroides	3	9	rs60884758	C	T	24.4006	-0.0702667	0.0142249	7.82e-07	0.0162	0.0229	0.4788	2217340
1661	genus	Parabacteroides	4	1	rs6657302	T	C	21.4794	-0.10452	0.0225521	3.58e-06	-0.0638	0.036	0.0763502	85585609
1662	genus	Parabacteroides	5	12	rs7298818	C	T	19.5736	0.0888832	0.0200902	9.68e-06	0.0095	0.029	0.7435	56396953
1663	genus	Paraprevotella	1	12	rs10842464	T	C	19.3048	-0.0758215	0.0172568	1.11e-05	0.0086	0.0191	0.6536	25249743
1664	genus	Paraprevotella	2	11	rs145020347	A	G	22.5793	-0.12465	0.0262323	2.02e-06	0.0202	0.0249	0.4168	114526679
1665	genus	Paraprevotella	3	12	rs17109926	A	G	20.9031	-0.0988335	0.0216172	4.83e-06	-0.0561	0.0197	0.004427	71978728
1666	genus	Paraprevotella	4	6	rs17785622	A	G	22.3855	0.248065	0.0524304	2.23e-06	-0.0128	0.0463	0.7824	83459314
1667	genus	Paraprevotella	5	5	rs2081023	A	G	26.8543	-0.122561	0.0236507	2.19e-07	-0.0195	0.0251	0.4367	174606261
1668	genus	Paraprevotella	6	1	rs3008582	T	C	21.6433	0.10572	0.0227246	3.28e-06	0.032	0.0224	0.1541	195971173
1669	genus	Paraprevotella	7	7	rs3801748	G	A	20.6244	0.0779721	0.0171691	5.59e-06	0.01	0.0183	0.583001	81759508
1670	genus	Paraprevotella	8	11	rs4756632	G	T	22.9589	-0.138905	0.0289897	1.65e-06	0.0011	0.0261	0.9664	41079703
1671	genus	Paraprevotella	9	12	rs4767113	C	T	23.0469	0.0882466	0.018382	1.58e-06	0.0143	0.0187	0.4455	114131978
1672	genus	Paraprevotella	10	3	rs58117850	C	A	20.1261	-0.149982	0.0324013	3.68e-06	-0.0314	0.0378	0.4071	149296419
1673	genus	Paraprevotella	11	18	rs7240324	T	G	20.315	-0.10229	0.0226948	6.57e-06	0.0141	0.0204	0.4919	69623804
1674	genus	Paraprevotella	12	13	rs9602779	A	C	23.4627	-0.106692	0.0220264	1.27e-06	-0.0013	0.0205	0.9484	86162420
1675	genus	Paraprevotella	13	17	rs9900242	A	G	23.6994	-0.0852967	0.0175212	1.13e-06	-0.0278	0.0184	0.1307	69135631
1676	genus	Parasutterella	1	10	rs10899911	A	G	23.4288	-0.0717102	0.0148151	1.3e-06	0.0042	0.0208	0.8393	44293839
1677	genus	Parasutterella	2	3	rs11715853	G	A	20.5864	-0.0662952	0.0146114	5.7e-06	0.0189	0.0192	0.3246	30163689
1678	genus	Parasutterella	3	6	rs2090816	A	C	22.494	0.0840967	0.0177315	2.11e-06	-0.0465	0.0229	0.0423097	137615592
1679	genus	Parasutterella	4	8	rs35055552	T	C	21.6533	0.109554	0.0235433	3.27e-06	-0.0432	0.0255	0.0902298	114804024
1680	genus	Parasutterella	5	17	rs55877868	A	C	20.9735	-0.104458	0.0228089	4.66e-06	-0.02	0.0292	0.4927	14692867
1681	genus	Parasutterella	6	3	rs62273907	A	G	20.873	0.229468	0.0502262	4.91e-06	-0.0062	0.0351	0.8606	156550415
1682	genus	Parasutterella	7	3	rs6809952	G	A	20.6062	-0.0684957	0.0150892	5.64e-06	-0.0149	0.02	0.4567	193896709
1683	genus	Parasutterella	8	4	rs6828768	C	T	23.0512	0.0636852	0.0132645	1.58e-06	-0.0074	0.0176	0.6742	65556925
1684	genus	Parasutterella	9	12	rs7303158	C	T	23.2141	0.0646859	0.0134256	1.45e-06	-0.0041	0.0177	0.8163	5275540
1685	genus	Parasutterella	10	12	rs7311004	T	C	20.4848	-0.0617522	0.0136438	6.01e-06	-0.0157	0.0176	0.3736	53260710
1686	genus	Parasutterella	11	2	rs7572229	G	A	24.9285	0.066273	0.0132736	5.95e-07	-0.0071	0.0175	0.686901	72235444
1687	genus	Parasutterella	12	2	rs78383039	T	C	24.2501	-0.146315	0.0297119	8.46e-07	-0.0222	0.0443	0.6172	178954708
1688	genus	Parasutterella	13	15	rs8039785	T	G	21.6151	0.0618345	0.0133	3.33e-06	0.0156	0.0176	0.3771	67316307
1689	genus	Parasutterella	14	8	rs823424	G	A	20.6613	-0.0713448	0.0156958	5.48e-06	-0.0067	0.0202	0.738901	16674526
1690	genus	Peptococcus	1	4	rs10031059	T	C	28.7838	-0.121167	0.0225844	8.09e-08	-0.0498	0.0206	0.01536	35358594
1691	genus	Peptococcus	2	10	rs11001948	C	A	26.7183	-0.191013	0.038102	5.35e-07	-0.0439	0.0298	0.1402	78724969
1692	genus	Peptococcus	3	1	rs12069354	C	T	19.5109	0.16763	0.03795	1e-05	0.0109	0.0365	0.764599	216223782
1693	genus	Peptococcus	4	2	rs2054133	G	A	22.6058	0.0895433	0.0188332	1.99e-06	-0.0165	0.0185	0.3707	33691809
1694	genus	Peptococcus	5	20	rs36121075	A	G	21.0944	-0.14067	0.030628	4.37e-06	0.0621	0.0234	0.00812307	43118017
1695	genus	Peptococcus	6	14	rs413827	G	A	21.5369	0.110229	0.0237523	3.47e-06	0.0239	0.0206	0.2451	57985112
1696	genus	Peptococcus	7	22	rs5770862	T	C	20.6179	0.162018	0.0356813	5.61e-06	-0.0194	0.0301	0.5191	50973113
1697	genus	Peptococcus	8	6	rs62424012	G	A	22.045	0.137164	0.0292136	2.66e-06	0.0609	0.0369	0.0989191	99020209
1698	genus	Peptococcus	9	9	rs7033353	T	G	22.5254	0.090152	0.018995	2.07e-06	-0.0218	0.0176	0.2155	104595848
1699	genus	Peptococcus	10	11	rs72850165	T	C	19.9853	-0.134304	0.0300423	7.8e-06	-0.0163	0.0329	0.6195	968356
1700	genus	Peptococcus	11	1	rs74592222	G	A	20.7349	0.137957	0.0302965	5.27e-06	-0.0112	0.0277	0.687	75971700
1701	genus	Peptococcus	12	13	rs77681628	C	T	26.7446	0.200307	0.0387328	2.32e-07	0.0237	0.0323	0.4637	91182556
1702	genus	Phascolarctobacterium	1	2	rs12618201	A	G	21.5565	0.0641657	0.0138202	3.44e-06	0.0191	0.0176	0.2781	174436533
1703	genus	Phascolarctobacterium	2	8	rs1264476	T	G	21.3569	0.0767335	0.0166041	3.81e-06	0.0041	0.0225	0.854	102434276
1704	genus	Phascolarctobacterium	3	22	rs130483	A	G	21.5613	0.0655056	0.0143596	5.07e-06	0.0062	0.0179	0.731301	47942612
1705	genus	Phascolarctobacterium	4	14	rs28525131	G	A	19.4503	-0.118657	0.0269048	1.03e-05	0.0157	0.0409	0.7007	21358155
1706	genus	Phascolarctobacterium	5	3	rs56069061	G	A	23.2789	-0.111306	0.0230694	1.4e-06	0.0218	0.0355	0.5399	168339417
1707	genus	Phascolarctobacterium	6	4	rs56157888	A	C	24.2318	0.0954864	0.0193976	8.54e-07	0.0169	0.0213	0.4283	183252836
1708	genus	Phascolarctobacterium	7	3	rs74540770	G	A	21.8951	-0.121014	0.0258621	2.88e-06	0.0046	0.0321	0.8872	186553389
1709	genus	Phascolarctobacterium	8	12	rs75882962	T	C	25.8352	0.0968661	0.0190575	3.72e-07	0.0401	0.0264	0.1298	53098742
1710	genus	Phascolarctobacterium	9	13	rs7982713	G	A	19.8395	0.0726922	0.0163201	8.42e-06	-0.0159	0.0197	0.4196	71376322
1711	genus	Prevotella7	1	11	rs11035469	A	G	22.6805	-0.144165	0.0311897	3.8e-06	0.0161	0.0207	0.437	39809747
1712	genus	Prevotella7	2	16	rs118038478	A	G	19.2386	0.205676	0.0468917	1.15e-05	-0.013	0.0346	0.7079	47237609
1713	genus	Prevotella7	3	1	rs12124567	A	G	19.4477	-0.121281	0.0275017	1.03e-05	-0.0331	0.0221	0.1339	3343802
1714	genus	Prevotella7	4	6	rs12195431	T	C	19.7411	0.196528	0.0442322	8.87e-06	-0.0331	0.0299	0.2687	91019654
1715	genus	Prevotella7	5	2	rs2240542	C	T	21.3124	0.12085	0.0261776	3.9e-06	0.0163	0.0199	0.4133	242066314
1716	genus	Prevotella7	6	10	rs2918132	C	T	20.2275	-0.114648	0.0254916	6.88e-06	0.026	0.0182	0.1546	133000320
1717	genus	Prevotella7	7	3	rs385483	A	G	20.3146	0.137033	0.0291906	2.67e-06	-0.0096	0.0216	0.6553	60476025
1718	genus	Prevotella7	8	2	rs57404562	C	A	24.2022	0.155486	0.0316057	8.67e-07	-0.0075	0.0263	0.7751	12101762
1719	genus	Prevotella7	9	1	rs9426434	T	C	19.7126	-0.123657	0.0278514	9e-06	0.0054	0.0185	0.7709	29736216
1720	genus	Prevotella7	10	22	rs9608249	A	G	22.1304	-0.158213	0.0336317	2.55e-06	0.0095	0.0279	0.7334	24613952
1721	genus	Prevotella7	11	18	rs9959718	G	A	23.3333	0.133012	0.0275361	1.36e-06	-0.0031	0.0218	0.8871	71442664
1722	genus	Prevotella9	1	19	rs111509883	T	C	24.2346	0.171131	0.0347624	8.53e-07	0.0053	0.0284	0.8524	639161
1723	genus	Prevotella9	2	2	rs11685699	C	T	22.858	-0.141357	0.0295665	1.74e-06	-0.0432	0.0331	0.1918	11232685
1724	genus	Prevotella9	3	22	rs117271932	A	G	22.3263	0.208089	0.0440393	2.3e-06	0.038	0.038	0.3169	44236460
1725	genus	Prevotella9	4	4	rs12648235	T	C	19.5651	0.0785902	0.0177676	9.72e-06	-0.019	0.0208	0.3599	161115744
1726	genus	Prevotella9	5	5	rs1304512	G	A	21.0782	0.0761593	0.0165885	4.41e-06	0.0041	0.0198	0.8353	63736025
1727	genus	Prevotella9	6	10	rs2104588	T	C	19.7159	0.105558	0.023773	8.98e-06	0.0693	0.0379	0.0678907	12497581
1728	genus	Prevotella9	7	1	rs2495052	A	G	19.8049	0.0838978	0.0188523	8.58e-06	0.0284	0.0248	0.2524	14161251
1729	genus	Prevotella9	8	8	rs2683313	A	G	22.843	-0.0724576	0.0151603	1.76e-06	0.0151	0.019	0.4272	19115604
1730	genus	Prevotella9	9	17	rs4968431	G	T	19.7156	0.0640113	0.0144162	8.99e-06	0.0073	0.0184	0.690699	59421778
1731	genus	Prevotella9	10	18	rs7237249	C	T	20.4579	-0.0823764	0.0182126	6.1e-06	-0.0241	0.0225	0.2836	71992502
1732	genus	Prevotella9	11	2	rs72815774	T	C	20.0913	-0.176186	0.0393068	7.38e-06	-0.0536	0.0391	0.1698	91954502
1733	genus	Prevotella9	12	20	rs746764	T	C	22.4573	-0.0915772	0.0193245	2.15e-06	0.0163	0.0214	0.4475	21470713
1734	genus	Prevotella9	13	12	rs7976209	T	C	19.3513	-0.0870786	0.0197951	1.09e-05	0.0218	0.0242	0.3684	1794470
1735	genus	Prevotella9	14	1	rs9428102	A	G	19.5677	-0.0778844	0.0176068	9.71e-06	0.0022	0.0212	0.9185	118852817
1736	genus	Prevotella9	15	22	rs9613013	G	A	20.493	0.0917591	0.0202697	5.99e-06	-0.0011	0.0269	0.968	26152738
1737	genus	RikenellaceaeRC9gutgroup	1	4	rs12501673	A	G	19.6983	0.116395	0.0262253	9.07e-06	-0.0136	0.0199	0.4928	163830516
1738	genus	RikenellaceaeRC9gutgroup	2	4	rs17032291	T	C	21.2057	-0.169579	0.0368251	4.13e-06	-0.0025	0.0267	0.9261	155865671
1739	genus	RikenellaceaeRC9gutgroup	3	4	rs17582787	A	G	21.5335	-0.157739	0.0339924	3.48e-06	-0.0082	0.0236	0.729699	149562638
1740	genus	RikenellaceaeRC9gutgroup	4	19	rs2074881	T	C	19.2828	-0.142236	0.032391	1.13e-05	-0.0153	0.026	0.555199	1970021
1741	genus	RikenellaceaeRC9gutgroup	5	9	rs2900503	G	T	27.8289	-0.172329	0.0326671	1.33e-07	-0.0272	0.0238	0.254	112657543
1742	genus	RikenellaceaeRC9gutgroup	6	10	rs2998141	T	C	21.644	-0.136346	0.0293073	3.28e-06	-0.0222	0.0208	0.2866	135010198
1743	genus	RikenellaceaeRC9gutgroup	7	4	rs4270579	G	A	18.9605	-0.118021	0.0271041	1.33e-05	0.0089	0.0188	0.637901	84698188
1744	genus	RikenellaceaeRC9gutgroup	8	7	rs4717843	G	T	20.9922	-0.119376	0.0260548	4.61e-06	0.0021	0.0177	0.9062	73334987
1745	genus	RikenellaceaeRC9gutgroup	9	5	rs7712231	A	G	19.8859	0.156284	0.0350462	8.22e-06	-0.05	0.0259	0.0536896	31406285
1746	genus	RikenellaceaeRC9gutgroup	10	6	rs80309088	G	A	20.6059	0.17405	0.0383423	5.64e-06	0.018	0.027	0.506001	165668732
1747	genus	RikenellaceaeRC9gutgroup	11	1	rs9887954	G	A	21.2723	-0.114849	0.0249013	3.98e-06	-0.0522	0.0178	0.00346402	164800873
1748	genus	Romboutsia	1	7	rs10279978	A	G	23.7492	-0.0622202	0.0127675	1.1e-06	0.0555	0.0189	0.00332001	5319387
1749	genus	Romboutsia	2	11	rs11221428	T	C	21.0885	-0.0726779	0.0158263	4.39e-06	0.025	0.0209	0.2314	99665050
1750	genus	Romboutsia	3	1	rs16843578	C	T	19.7849	-0.0875276	0.0196779	8.67e-06	-0.0463	0.0392	0.2369	171903885
1751	genus	Romboutsia	4	7	rs28603357	T	C	20.4931	-0.214911	0.0474739	5.98e-06	0.0563	0.0629	0.3708	106406824
1752	genus	Romboutsia	5	7	rs34302036	A	G	20.7374	0.0550261	0.0120835	5.27e-06	-0.0059	0.0178	0.7417	78136725
1753	genus	Romboutsia	6	10	rs61841503	G	A	29.351	0.092888	0.0171454	6.04e-08	-0.0015	0.0261	0.953	17019559
1754	genus	Romboutsia	7	7	rs62504452	A	G	20.5443	-0.0710048	0.0156654	5.83e-06	-0.0188	0.0254	0.46	145760298
1755	genus	Romboutsia	8	11	rs7109293	A	G	19.9575	0.0919112	0.0205738	7.92e-06	0.0347	0.0275	0.2064	133834657
1756	genus	Romboutsia	9	8	rs75200530	T	G	20.4998	-0.190644	0.0421065	5.96e-06	0.0298	0.0524	0.57	5088054
1757	genus	Romboutsia	10	2	rs75987356	G	A	21.3472	-0.129578	0.0280454	3.83e-06	-0.0379	0.0331	0.2524	16066705
1758	genus	Romboutsia	11	13	rs77702691	A	G	20.4928	-0.094406	0.0208544	5.99e-06	0.0055	0.031	0.8583	88725540
1759	genus	Romboutsia	12	6	rs9389266	T	G	19.8213	0.0722815	0.0162353	8.5e-06	-0.0388	0.0231	0.0925508	135411737
1760	genus	Romboutsia	13	13	rs9567264	C	T	20.6966	0.0580018	0.0127495	5.38e-06	0.0168	0.0186	0.3679	32720756
1761	genus	Roseburia	1	1	rs12740451	T	C	20.6205	0.0697527	0.0153607	5.6e-06	-0.0115	0.0258	0.6549	95178974
1762	genus	Roseburia	2	11	rs16910295	T	C	21.8867	-0.0980434	0.020957	2.89e-06	-0.026	0.039	0.506001	12009569
1763	genus	Roseburia	3	12	rs2160994	T	C	23.969	0.0550687	0.0112481	9.79e-07	-0.0527	0.0186	0.00463596	50650057
1764	genus	Roseburia	4	5	rs2943022	T	C	21.3911	0.0493786	0.0106763	3.75e-06	-0.0273	0.0178	0.1257	89598914
1765	genus	Roseburia	5	1	rs302266	T	C	20.1917	-0.0777312	0.0172985	7.01e-06	-0.0001	0.0264	0.9972	194183650
1766	genus	Roseburia	6	5	rs329182	T	C	20.3885	0.0690327	0.0152884	6.32e-06	0.0377	0.024	0.1156	125076494
1767	genus	Roseburia	7	15	rs55858165	A	C	19.6008	0.179284	0.0404954	9.54e-06	0.0088	0.0461	0.8495	86512809
1768	genus	Roseburia	8	15	rs57466170	C	T	18.6669	0.0741405	0.0171601	1.56e-05	-0.0497	0.0336	0.139	37859065
1769	genus	Roseburia	9	3	rs6445851	G	A	21.1437	-0.0497336	0.0108158	4.26e-06	-0.0271	0.0181	0.1338	57116228
1770	genus	Roseburia	10	6	rs6930661	C	T	22.0078	-0.0961587	0.0204975	2.72e-06	0.0149	0.0369	0.6867	12774611
1771	genus	Roseburia	11	6	rs75326254	C	T	20.5332	-0.104628	0.0230897	5.86e-06	0.0445	0.0373	0.2332	166170836
1772	genus	Roseburia	12	5	rs78753150	A	C	20.4793	0.0968739	0.0214067	6.03e-06	0.0139	0.0292	0.635199	144135655
1773	genus	Roseburia	13	13	rs9300744	C	T	21.7326	-0.0588452	0.0126228	3.13e-06	0.0158	0.0229	0.4916	103117486
1774	genus	Ruminiclostridium5	1	10	rs10827477	A	G	22.5922	-0.0547387	0.0115163	2e-06	0.0301	0.0183	0.1006	35262588
1775	genus	Ruminiclostridium5	2	5	rs113753996	T	C	22.1285	0.0820689	0.0174463	2.55e-06	0.034	0.0228	0.1361	32477664
1776	genus	Ruminiclostridium5	3	13	rs1223978	T	C	20.0034	0.0484169	0.0108254	7.73e-06	-0.0101	0.0177	0.568	108775162
1777	genus	Ruminiclostridium5	4	6	rs1492620	T	C	21.271	-0.0830505	0.0180073	3.99e-06	0.0275	0.0263	0.2958	50405920
1778	genus	Ruminiclostridium5	5	10	rs2482038	C	A	22.7639	0.0518991	0.0108777	1.83e-06	0.002	0.0179	0.9094	12835085
1779	genus	Ruminiclostridium5	6	8	rs2791343	T	C	20.8104	0.051717	0.0113369	5.07e-06	-0.0028	0.0179	0.878	131316030
1780	genus	Ruminiclostridium5	7	21	rs2833828	G	A	20.2879	0.0489617	0.0108702	6.66e-06	-0.0124	0.0179	0.4869	33811886
1781	genus	Ruminiclostridium5	8	3	rs4955951	A	G	18.5261	-0.0713749	0.0165826	1.68e-05	0.0159	0.0273	0.5597	55243531
1782	genus	Ruminiclostridium5	9	20	rs6121460	G	A	21.934	0.0932955	0.0199206	2.82e-06	0.0378	0.0326	0.2461	60293505
1783	genus	Ruminiclostridium5	10	20	rs79968837	A	G	24.1177	-0.0950311	0.0193507	9.06e-07	-0.0135	0.0396	0.734	41177956
1784	genus	Ruminiclostridium5	11	16	rs8053158	A	G	21.6512	-0.0740543	0.0159151	3.27e-06	0.0172	0.0271	0.525	86769909
1785	genus	Ruminiclostridium6	1	10	rs116969552	A	G	19.6139	-0.166823	0.0376681	9.48e-06	-0.0315	0.0526	0.549301	128214403
1786	genus	Ruminiclostridium6	2	8	rs11992182	A	C	20.5684	0.0625299	0.0137876	5.75e-06	-0.0209	0.021	0.3199	79766499
1787	genus	Ruminiclostridium6	3	11	rs12362316	A	G	20.4547	0.0743588	0.0154466	1.48e-06	0.0069	0.0208	0.739799	40275998
1788	genus	Ruminiclostridium6	4	19	rs2548459	C	T	20.4315	0.0554866	0.0122755	6.18e-06	-0.0376	0.0179	0.0353199	49209339
1789	genus	Ruminiclostridium6	5	4	rs35362464	C	A	18.9564	0.0720077	0.0165387	1.34e-05	0.0397	0.0253	0.1159	36478011
1790	genus	Ruminiclostridium6	6	7	rs56212330	A	G	20.0651	0.0587451	0.0132078	8.68e-06	-0.0444	0.0197	0.0244298	101268877
1791	genus	Ruminiclostridium6	7	11	rs589368	G	A	14.7571	-0.146727	0.0330138	8.81e-06	0.0054	0.0489	0.9127	86252317
1792	genus	Ruminiclostridium6	8	16	rs61060922	T	G	24.3796	0.15913	0.0322283	7.91e-07	0.0084	0.0488	0.8625	72136154
1793	genus	Ruminiclostridium6	9	19	rs67479537	T	C	20.183	0.118994	0.026487	7.04e-06	0.0587	0.041	0.152	10115515
1794	genus	Ruminiclostridium6	10	14	rs71414120	T	G	24.4317	0.200894	0.0406434	7.7e-07	-0.0229	0.0402	0.5693	56938952
1795	genus	Ruminiclostridium6	11	18	rs72991535	T	G	21.1051	0.135604	0.0295174	4.35e-06	-0.1006	0.0474	0.0338197	76018244
1796	genus	Ruminiclostridium6	12	2	rs792058	G	A	19.5268	0.0554234	0.0125423	9.92e-06	0.008	0.0178	0.653501	5548605
1797	genus	Ruminiclostridium6	13	1	rs79968172	G	A	22.8271	0.11614	0.0243083	1.77e-06	0.0214	0.0373	0.5652	240503826
1798	genus	Ruminiclostridium6	14	13	rs9555756	A	C	20.7123	-0.0804138	0.0176692	5.34e-06	0.0154	0.0315	0.624901	111703249
1799	genus	Ruminiclostridium9	1	20	rs6082461	A	C	20.0381	0.0586425	0.0131004	7.59e-06	0.0229	0.0217	0.2906	2210530
1800	genus	Ruminiclostridium9	2	12	rs7137760	C	T	20.5035	0.050797	0.0112182	5.95e-06	0.0001	0.0176	0.9975	10702414
1801	genus	Ruminiclostridium9	3	8	rs74303178	T	C	19.9501	0.0532742	0.0119274	7.95e-06	0.0187	0.0189	0.3233	14697544
1802	genus	Ruminiclostridium9	4	6	rs78191726	T	C	20.2103	0.0944998	0.0210206	6.94e-06	0.0857	0.0339	0.0115001	67655320
1803	genus	Ruminiclostridium9	5	19	rs918449	A	G	23.2576	-0.0950908	0.0197177	1.42e-06	0.0269	0.034	0.4292	34371198
1804	genus	Ruminiclostridium9	6	13	rs9522712	T	C	20.3956	0.0699728	0.0154939	6.3e-06	-0.0018	0.0247	0.9416	90441578
1805	genus	Ruminiclostridium9	7	3	rs9809789	C	T	20.1894	-0.0717454	0.0159673	7.01e-06	-0.0223	0.0227	0.3265	29179983
1806	genus	RuminococcaceaeNK4A214group	1	5	rs11241747	C	T	19.7806	0.0533858	0.0120035	8.68605e-06	0.0056	0.0194	0.774399	123846318
1807	genus	RuminococcaceaeNK4A214group	2	1	rs11586410	G	A	25.8149	-0.0863422	0.0169937	3.7577e-07	0.0198	0.0245	0.4187	157338888
1808	genus	RuminococcaceaeNK4A214group	3	4	rs12642039	T	C	21.4519	-0.0553003	0.0119397	3.62826e-06	0.0276	0.0183	0.1302	159932022
1809	genus	RuminococcaceaeNK4A214group	4	2	rs12731	A	G	21.0353	-0.0527684	0.0115053	4.50892e-06	-0.0119	0.0181	0.51	239087912
1810	genus	RuminococcaceaeNK4A214group	5	3	rs13087692	T	G	20.8181	0.0574623	0.012594	5.05025e-06	0.0028	0.0191	0.8835	84725039
1811	genus	RuminococcaceaeNK4A214group	6	22	rs136761	G	A	24.3122	-0.0587521	0.0119155	8.19182e-07	0.0188	0.0183	0.3041	49796014
1812	genus	RuminococcaceaeNK4A214group	7	3	rs147475196	A	G	20.5347	-0.133769	0.0295196	5.85611e-06	-0.0329	0.0288	0.2537	26509287
1813	genus	RuminococcaceaeNK4A214group	8	5	rs35559912	T	C	20.6291	-0.0925071	0.0203674	5.57434e-06	-0.0492	0.027	0.0682103	35288938
1814	genus	RuminococcaceaeNK4A214group	9	20	rs4814689	C	T	22.036	-0.1083	0.0230708	2.67585e-06	-0.0218	0.0424	0.606801	18030357
1815	genus	RuminococcaceaeNK4A214group	10	22	rs5994253	A	G	26.4934	-0.0811302	0.0157621	2.6444e-07	0.0182	0.0253	0.4716	17793012
1816	genus	RuminococcaceaeNK4A214group	11	16	rs62027366	T	C	19.9981	0.0615389	0.0137612	7.75199e-06	-0.0047	0.022	0.8315	24073806
1817	genus	RuminococcaceaeNK4A214group	12	1	rs6681678	C	T	17.4216	-0.100174	0.024	2.99404e-05	-0.0309	0.0491	0.529	100248591
1818	genus	RuminococcaceaeNK4A214group	13	2	rs7573569	T	C	21.2645	0.107739	0.0233638	4.00079e-06	0.0079	0.0367	0.8298	141897042
1819	genus	RuminococcaceaeUCG002	1	1	rs10916131	C	T	22.3205	-0.069333	0.0146753	2.30725e-06	0.001	0.024	0.9666	227563126
1820	genus	RuminococcaceaeUCG002	2	1	rs10927423	C	A	23.3398	-0.0713617	0.0147712	1.35759e-06	0.0461	0.0229	0.0443803	14732458
1821	genus	RuminococcaceaeUCG002	3	9	rs10964441	G	A	18.6826	-0.14906	0.034486	1.54385e-05	0.0338	0.0289	0.2416	20131746
1822	genus	RuminococcaceaeUCG002	4	9	rs113147300	A	G	21.2403	-0.075842	0.0164562	4.05166e-06	-0.0268	0.0255	0.2926	114066670
1823	genus	RuminococcaceaeUCG002	5	11	rs11607472	A	G	19.5802	-0.0780229	0.0176325	9.64636e-06	-0.0285	0.0348	0.4122	43344751
1824	genus	RuminococcaceaeUCG002	6	11	rs116974815	C	A	22.8899	-0.189731	0.0396566	1.71555e-06	0.0685	0.0351	0.0511906	111712942
1825	genus	RuminococcaceaeUCG002	7	19	rs12463378	A	G	21.6938	-0.0522061	0.0112086	3.19825e-06	-0.0076	0.0191	0.6911	54475808
1826	genus	RuminococcaceaeUCG002	8	10	rs15256	C	T	18.9275	0.0732376	0.016834	1.3578e-05	-0.031	0.0272	0.2542	73820548
1827	genus	RuminococcaceaeUCG002	9	12	rs55793120	T	C	25.1191	0.137396	0.027414	5.3895e-07	-0.0667	0.0368	0.0698393	47384118
1828	genus	RuminococcaceaeUCG002	10	13	rs57079348	T	G	19.632	-0.076573	0.0172819	9.38819e-06	0.0183	0.0379	0.6285	87920450
1829	genus	RuminococcaceaeUCG002	11	5	rs62374283	T	C	23.327	-0.0581341	0.0120654	1.44836e-06	0.0113	0.0183	0.5369	123818057
1830	genus	RuminococcaceaeUCG002	12	2	rs6542556	A	G	19.9724	0.050974	0.011406	7.85699e-06	0.0457	0.0181	0.0113201	120757853
1831	genus	RuminococcaceaeUCG002	13	3	rs6793778	C	T	19.8955	-0.0558706	0.0125258	8.17909e-06	0.0001	0.02	0.9953	24045453
1832	genus	RuminococcaceaeUCG002	14	11	rs7120052	A	C	21.2544	0.0624796	0.0135523	4.02178e-06	-0.0349	0.0224	0.119	86335459
1833	genus	RuminococcaceaeUCG002	15	14	rs7155595	C	A	23.734	0.0569929	0.0116986	1.1061e-06	-0.0572	0.0192	0.002852	77502546
1834	genus	RuminococcaceaeUCG002	16	19	rs7249614	A	G	19.7775	-0.0492778	0.0110807	8.7003e-06	0.0056	0.0181	0.7576	43637890
1835	genus	RuminococcaceaeUCG002	17	5	rs76847269	A	G	21.0771	0.163508	0.0356151	4.41175e-06	-0.0062	0.0558	0.9121	141014951
1836	genus	RuminococcaceaeUCG002	18	15	rs77564310	A	C	25.6298	-0.0713093	0.0140855	4.13595e-07	0.0018	0.0217	0.9356	80713184
1837	genus	RuminococcaceaeUCG002	19	4	rs882348	A	G	20.0572	-0.0799946	0.0178618	7.51595e-06	-0.0057	0.0272	0.8327	23325040
1838	genus	RuminococcaceaeUCG003	1	2	rs10490280	C	T	21.9943	-0.0672094	0.0143309	2.7346e-06	-0.0041	0.0225	0.854	37905976
1839	genus	RuminococcaceaeUCG003	2	9	rs11243416	T	C	23.4372	-0.0925653	0.0191203	1.29057e-06	-0.0831	0.0348	0.0168702	134416970
1840	genus	RuminococcaceaeUCG003	3	12	rs11831525	A	C	24.5875	0.071227	0.0151814	2.70917e-06	0.0213	0.0211	0.3121	75498837
1841	genus	RuminococcaceaeUCG003	4	15	rs16959793	A	C	22.6924	-0.062527	0.0131259	1.90122e-06	-0.0007	0.0178	0.9673	35071718
1842	genus	RuminococcaceaeUCG003	5	7	rs2523124	T	C	20.4681	-0.0546625	0.0120823	6.06349e-06	0.0157	0.0179	0.3816	97348436
1843	genus	RuminococcaceaeUCG003	6	1	rs3013089	G	A	20.9984	-0.0551473	0.0120346	4.59671e-06	0.024	0.0181	0.1858	13794594
1844	genus	RuminococcaceaeUCG003	7	8	rs4452755	A	C	22.1725	-0.0634463	0.0134741	2.49218e-06	-0.0039	0.0186	0.8327	82026852
1845	genus	RuminococcaceaeUCG003	8	6	rs4532474	G	A	20.3667	0.0769231	0.017045	6.39313e-06	-0.0034	0.0238	0.8869	105781538
1846	genus	RuminococcaceaeUCG003	9	19	rs646327	G	A	24.5667	0.0586696	0.0118369	7.17811e-07	-0.0385	0.0179	0.03125	49209851
1847	genus	RuminococcaceaeUCG003	10	2	rs6759615	A	G	26.2238	0.102523	0.0200204	3.04048e-07	0.0095	0.0296	0.746899	205238716
1848	genus	RuminococcaceaeUCG003	11	7	rs73341548	T	G	19.0669	-0.170045	0.0318674	9.50033e-08	0.0204	0.0373	0.584201	51541038
1849	genus	RuminococcaceaeUCG003	12	3	rs78720113	A	G	21.3566	-0.115348	0.0249601	3.81309e-06	0.0344	0.0329	0.2949	41982393
1850	genus	RuminococcaceaeUCG004	1	9	rs10976229	T	G	20.0103	0.095976	0.0214554	7.70281e-06	-0.0014	0.026	0.9581	7317307
1851	genus	RuminococcaceaeUCG004	2	6	rs11961899	G	A	19.2374	-0.0707825	0.0161381	1.15433e-05	0.0054	0.0195	0.7837	132887921
1852	genus	RuminococcaceaeUCG004	3	1	rs12125734	G	T	27.0865	0.133972	0.0257417	1.94552e-07	-0.0457	0.0302	0.1306	103732214
1853	genus	RuminococcaceaeUCG004	4	7	rs2248146	T	C	20.1348	0.0689452	0.0153649	7.21719e-06	-0.0126	0.0184	0.4952	24791998
1854	genus	RuminococcaceaeUCG004	5	6	rs3800178	C	T	20.1782	-0.0804407	0.0177915	6.146e-06	-0.0195	0.0202	0.3334	2196234
1855	genus	RuminococcaceaeUCG004	6	3	rs516741	T	G	20.9941	-0.0755412	0.0161951	3.09463e-06	-0.0141	0.0224	0.530401	169966100
1856	genus	RuminococcaceaeUCG004	7	1	rs550351	A	C	19.055	0.078587	0.018003	1.27002e-05	0.0011	0.0177	0.9507	18676399
1857	genus	RuminococcaceaeUCG004	8	3	rs6769553	A	G	29.1264	0.0849743	0.0157451	6.78081e-08	0.0329	0.02	0.0997195	54427795
1858	genus	RuminococcaceaeUCG004	9	2	rs7569771	A	G	19.8689	-0.075914	0.0170308	8.29394e-06	-0.0211	0.0204	0.3015	239846337
1859	genus	RuminococcaceaeUCG004	10	8	rs872501	G	A	20.0313	0.116125	0.025946	7.61866e-06	-0.0072	0.0332	0.8285	139253064
1860	genus	RuminococcaceaeUCG004	11	3	rs9818949	G	T	20.7735	0.0859927	0.0188671	5.16924e-06	-0.0016	0.0221	0.9417	197683751
1861	genus	RuminococcaceaeUCG005	1	14	rs10873449	T	C	20.6876	0.0654843	0.0143973	5.40658e-06	-0.0105	0.0222	0.6359	94630731
1862	genus	RuminococcaceaeUCG005	2	4	rs10937802	G	A	20.1855	0.0755811	0.0168226	7.02843e-06	0.0296	0.0272	0.2762	7302344
1863	genus	RuminococcaceaeUCG005	3	7	rs10950694	T	C	25.6196	0.0577628	0.011412	4.15792e-07	0.0139	0.0183	0.4491	18026604
1864	genus	RuminococcaceaeUCG005	4	2	rs114279581	A	G	21.5191	-0.146604	0.0316034	3.50318e-06	-0.0027	0.0332	0.9359	198122357
1865	genus	RuminococcaceaeUCG005	5	11	rs12288512	A	G	21.3078	0.066635	0.0144356	3.91146e-06	0.0302	0.0207	0.1437	27747671
1866	genus	RuminococcaceaeUCG005	6	18	rs12604884	G	T	21.7286	0.0675317	0.0143745	2.62705e-06	-0.0034	0.0226	0.8789	22573834
1867	genus	RuminococcaceaeUCG005	7	10	rs2893871	G	A	22.435	-0.073644	0.015548	2.17375e-06	0.0149	0.028	0.594101	62662781
1868	genus	RuminococcaceaeUCG005	8	20	rs34781347	G	A	23.8348	0.188685	0.0386484	1.04967e-06	0.0641	0.0341	0.0604296	16312851
1869	genus	RuminococcaceaeUCG005	9	12	rs55793120	T	C	18.9054	0.121548	0.0279546	1.3736e-05	-0.0667	0.0368	0.0698393	47384118
1870	genus	RuminococcaceaeUCG005	10	10	rs72776570	C	A	19.4978	0.087067	0.0197179	1.00715e-05	0.0353	0.0297	0.2338	4240906
1871	genus	RuminococcaceaeUCG005	11	5	rs7449320	C	A	20.9717	0.0599163	0.0130836	4.66118e-06	-0.0119	0.0208	0.5662	154003091
1872	genus	RuminococcaceaeUCG005	12	1	rs7555878	A	G	21.9308	0.0586677	0.0125277	2.82668e-06	0.0234	0.0204	0.2498	187906034
1873	genus	RuminococcaceaeUCG005	13	2	rs7586445	G	A	19.6571	0.0782349	0.0176458	9.26563e-06	0.0163	0.0262	0.534	239509030
1874	genus	RuminococcaceaeUCG005	14	15	rs898577	T	C	18.4132	-0.123012	0.0286671	1.77819e-05	0.0112	0.0381	0.7683	68705697
1875	genus	RuminococcaceaeUCG009	1	6	rs113006825	T	C	19.937	-0.0928893	0.0208035	8.00367e-06	0.0116	0.0215	0.5911	51803869
1876	genus	RuminococcaceaeUCG009	2	4	rs12508214	C	T	21.0262	-0.0774649	0.0168937	4.53053e-06	-0.0175	0.0188	0.3511	7426937
1877	genus	RuminococcaceaeUCG009	3	2	rs138460696	A	G	19.4506	0.139274	0.0315794	1.03235e-05	0.0071	0.0334	0.8315	66396776
1878	genus	RuminococcaceaeUCG009	4	17	rs1550196	G	A	24.8488	0.130842	0.0262478	6.20071e-07	0.0119	0.0293	0.6836	32786955
1879	genus	RuminococcaceaeUCG009	5	12	rs2058609	A	G	21.8369	0.0816464	0.017472	2.9684e-06	-0.0041	0.0196	0.834	12970792
1880	genus	RuminococcaceaeUCG009	6	2	rs2192926	A	G	21.2904	-0.089048	0.0192989	3.94707e-06	0.0059	0.0186	0.751799	75512668
1881	genus	RuminococcaceaeUCG009	7	1	rs4079028	C	T	21.0939	0.0915623	0.019936	4.37329e-06	-0.0056	0.0205	0.783401	202299085
1882	genus	RuminococcaceaeUCG009	8	6	rs4708333	T	G	23.1223	-0.084033	0.0174757	1.52021e-06	-0.0324	0.0185	0.0803508	78106701
1883	genus	RuminococcaceaeUCG009	9	7	rs6952765	G	A	19.2694	0.0732099	0.0166777	1.13512e-05	0.0318	0.0188	0.0918904	32001710
1884	genus	RuminococcaceaeUCG009	10	16	rs758191	T	G	22.2699	0.17702	0.0375113	2.36893e-06	-0.0351	0.0296	0.2348	1979831
1885	genus	RuminococcaceaeUCG009	11	19	rs78410648	A	G	19.0344	0.120989	0.0277317	1.28384e-05	0.0317	0.0284	0.2646	52399401
1886	genus	RuminococcaceaeUCG009	12	13	rs9558661	T	C	20.0041	-0.0897823	0.0200739	7.72759e-06	0.0194	0.0219	0.3758	106650093
1887	genus	RuminococcaceaeUCG010	1	16	rs12597105	G	A	21.5791	0.0670855	0.0144415	3.39533e-06	-0.013	0.0225	0.5632	5233941
1888	genus	RuminococcaceaeUCG010	2	6	rs2820282	A	C	22.1269	-0.0592304	0.0125917	2.55208e-06	-0.0009	0.018	0.9595	104728618
1889	genus	RuminococcaceaeUCG010	3	9	rs682403	A	G	22.2566	-0.0588161	0.0124671	2.38537e-06	0.0138	0.0176	0.4312	135968557
1890	genus	RuminococcaceaeUCG010	4	7	rs6958419	C	T	21.9584	-0.0585718	0.0124994	2.78623e-06	-0.033	0.0176	0.0600496	16349864
1891	genus	RuminococcaceaeUCG010	5	4	rs73218807	G	A	20.4065	-0.166211	0.0367938	6.26179e-06	0.0221	0.0322	0.4927	31057482
1892	genus	RuminococcaceaeUCG010	6	4	rs7441445	C	T	20.267	-0.05695	0.0126502	6.73514e-06	-0.0193	0.0176	0.2726	40707798
1893	genus	RuminococcaceaeUCG011	1	7	rs10274562	C	T	20.5704	0.110917	0.0244556	5.74773e-06	-0.024	0.018	0.1829	11222521
1894	genus	RuminococcaceaeUCG011	2	3	rs12636310	G	A	22.1461	0.132725	0.0282037	2.52669e-06	-0.028	0.0203	0.1673	185469491
1895	genus	RuminococcaceaeUCG011	3	1	rs12724320	C	T	23.5243	-0.120881	0.0249229	1.23349e-06	0.0074	0.018	0.682801	179370499
1896	genus	RuminococcaceaeUCG011	4	6	rs1416041	A	C	28.7781	-0.182339	0.0339898	8.11625e-08	-0.012	0.0215	0.5777	105073676
1897	genus	RuminococcaceaeUCG011	5	7	rs2729556	C	T	21.7928	-0.109097	0.0233699	3.03744e-06	-0.009	0.0177	0.609399	111763988
1898	genus	RuminococcaceaeUCG011	6	3	rs4490371	T	C	20.1717	-0.111816	0.0248963	7.07937e-06	-0.0014	0.018	0.9385	76205107
1899	genus	RuminococcaceaeUCG011	7	12	rs79113084	C	T	22.9664	-0.152166	0.0317519	1.6486e-06	0.0206	0.029	0.4772	29634919
1900	genus	RuminococcaceaeUCG011	8	1	rs9729514	A	G	21.9625	0.184934	0.0394616	2.78035e-06	-0.0285	0.0301	0.3439	219901055
1901	genus	RuminococcaceaeUCG013	1	1	rs11581881	C	T	20.8701	0.0661211	0.0144736	4.91517e-06	0.0129	0.0209	0.5365	9361576
1902	genus	RuminococcaceaeUCG013	2	5	rs12189346	G	A	22.1374	0.0684961	0.014558	2.53818e-06	-0.0058	0.0224	0.796	141395140
1903	genus	RuminococcaceaeUCG013	3	9	rs12336782	T	C	20.4477	-0.0856047	0.0189311	6.12841e-06	0.0136	0.0328	0.679599	13609119
1904	genus	RuminococcaceaeUCG013	4	3	rs12485353	G	A	21.5844	-0.0607903	0.0130847	3.38589e-06	0.0021	0.0203	0.9194	197049996
1905	genus	RuminococcaceaeUCG013	5	10	rs12781711	C	T	31.1944	-0.0656129	0.0117477	2.33443e-08	0.0092	0.0202	0.651	2219930
1906	genus	RuminococcaceaeUCG013	6	10	rs16918863	A	C	21.5522	0.111491	0.0240157	3.44333e-06	0.0112	0.0361	0.755899	19780463
1907	genus	RuminococcaceaeUCG013	7	8	rs2730183	G	A	19.7704	-0.0488692	0.0109907	8.73243e-06	-0.0504	0.0179	0.00481704	40311885
1908	genus	RuminococcaceaeUCG013	8	10	rs4385846	G	T	20.6117	0.0598404	0.0131807	5.62514e-06	-0.0219	0.0223	0.3263	115650278
1909	genus	RuminococcaceaeUCG013	9	12	rs75088940	T	C	22.0722	-0.0942968	0.0200713	2.62588e-06	-0.0247	0.0345	0.474	30245557
1910	genus	RuminococcaceaeUCG013	10	3	rs76973485	G	T	21.7353	0.194976	0.0418213	3.12983e-06	-0.035	0.0445	0.4309	9534657
1911	genus	RuminococcaceaeUCG013	11	5	rs9313055	T	C	20.0892	0.105087	0.023446	7.39141e-06	0.0301	0.0321	0.347	3628882
1912	genus	RuminococcaceaeUCG014	1	1	rs10495392	C	T	19.4166	-0.082486	0.0187194	1.05087e-05	0.0044	0.0336	0.8961	237422989
1913	genus	RuminococcaceaeUCG014	2	11	rs10791168	A	G	19.6142	-0.0664624	0.0150069	9.47616e-06	-0.0143	0.0228	0.5313	131659000
1914	genus	RuminococcaceaeUCG014	3	5	rs10941294	C	T	22.0356	-0.122057	0.0260017	2.67634e-06	0.0984	0.0388	0.01119	36435597
1915	genus	RuminococcaceaeUCG014	4	5	rs115777838	T	C	23.7306	-0.18835	0.0386643	1.10806e-06	-0.0043	0.0279	0.8772	26110626
1916	genus	RuminococcaceaeUCG014	5	3	rs12638134	T	G	23.702	0.0582548	0.0119657	1.12466e-06	-0.0008	0.0178	0.9648	101334609
1917	genus	RuminococcaceaeUCG014	6	8	rs34402072	C	T	19.431	-0.0688023	0.0156083	1.04299e-05	0.0284	0.025	0.2562	3636548
1918	genus	RuminococcaceaeUCG014	7	9	rs56105232	G	A	21.6783	0.139276	0.0299132	3.22415e-06	0.0407	0.0367	0.2665	14363769
1919	genus	RuminococcaceaeUCG014	8	2	rs72809222	T	C	23.078	0.0671775	0.0139838	1.55563e-06	0.0317	0.0216	0.1421	57205854
1920	genus	RuminococcaceaeUCG014	9	3	rs73186226	G	A	21.0112	-0.0993852	0.0216819	4.56613e-06	0.0501	0.034	0.1412	123829361
1921	genus	RuminococcaceaeUCG014	10	10	rs853612	A	G	19.585	-0.0528257	0.0119367	9.62193e-06	-0.0314	0.0179	0.0802509	119928413
1922	genus	RuminococcaceaeUCG014	11	2	rs995642	C	T	22.5625	0.060048	0.0126417	2.0342e-06	-0.0082	0.0207	0.693	134854659
1923	genus	Ruminococcus1	1	8	rs11783695	G	T	20.6886	-0.0734114	0.0161398	5.40376e-06	0.0535	0.0241	0.0266502	144596903
1924	genus	Ruminococcus1	2	17	rs17781867	C	T	22.2746	0.0999271	0.0211728	2.36314e-06	0.0254	0.0346	0.4622	71256018
1925	genus	Ruminococcus1	3	1	rs3819978	C	T	19.5566	-0.11504	0.0260137	9.76645e-06	0.0484	0.0328	0.1395	241789757
1926	genus	Ruminococcus1	4	20	rs6105066	T	C	20.4467	-0.0607052	0.013425	6.13145e-06	-0.025	0.0197	0.2041	13258628
1927	genus	Ruminococcus1	5	15	rs6493760	C	T	21.3345	0.0535262	0.0115885	3.85737e-06	-0.0077	0.0184	0.6761	55439182
1928	genus	Ruminococcus1	6	2	rs6750529	C	T	20.1608	0.0569701	0.0127423	7.78761e-06	0.0151	0.0202	0.4571	182027603
1929	genus	Ruminococcus1	7	11	rs7117576	A	G	23.5612	0.0829505	0.0170891	1.21003e-06	0.0225	0.0305	0.4611	114023573
1930	genus	Ruminococcus1	8	2	rs7583465	C	T	21.9521	0.0527654	0.0112619	2.7954e-06	0.0019	0.0176	0.9124	10533921
1931	genus	Ruminococcus1	9	5	rs78572139	G	A	20.026	0.125038	0.0279411	7.63966e-06	-0.0126	0.0294	0.6689	15944587
1932	genus	Ruminococcus1	10	2	rs78613526	G	A	20.7572	0.167497	0.0367639	5.21354e-06	0.0619	0.0402	0.1242	65925212
1933	genus	Ruminococcus2	1	1	rs12406309	A	C	19.7277	-0.063193	0.0142275	8.92953e-06	0.0246	0.0211	0.2439	108074445
1934	genus	Ruminococcus2	2	7	rs1819812	G	T	20.7563	0.0842356	0.0184893	5.21611e-06	-0.008	0.04	0.8422	151435722
1935	genus	Ruminococcus2	3	2	rs2368224	T	G	20.7339	0.199648	0.0438453	5.27729e-06	-0.0311	0.0408	0.4457	182656416
1936	genus	Ruminococcus2	4	18	rs2846589	G	T	20.1246	0.0522093	0.0116382	7.25572e-06	0.0178	0.0179	0.3196	862477
1937	genus	Ruminococcus2	5	13	rs2997412	A	G	21.5943	-0.0568439	0.0122325	3.36843e-06	-0.0281	0.0197	0.1533	62067781
1938	genus	Ruminococcus2	6	7	rs4400279	A	G	20.6844	0.0546114	0.0120077	5.4155e-06	-0.0421	0.0187	0.0243798	16804578
1939	genus	Ruminococcus2	7	18	rs4799823	C	T	21.0891	0.0837001	0.0182263	4.38424e-06	0.0145	0.0227	0.522701	33456427
1940	genus	Ruminococcus2	8	9	rs55707116	C	A	20.9404	0.0865521	0.0189141	4.73798e-06	0.0206	0.0335	0.5391	79919385
1941	genus	Ruminococcus2	9	9	rs58681734	A	G	20.2687	0.0723875	0.0160787	6.72933e-06	0.0305	0.0215	0.1574	137557890
1942	genus	Ruminococcus2	10	4	rs61791565	T	C	19.9795	-0.0523503	0.0117119	7.82762e-06	0.0083	0.0176	0.635801	24655463
1943	genus	Ruminococcus2	11	11	rs75140805	T	G	22.4931	0.0836825	0.0176445	2.10895e-06	0.012	0.0231	0.6046	12148588
1944	genus	Ruminococcus2	12	3	rs7635831	G	A	22.9652	0.0618344	0.0129031	1.64957e-06	-0.005	0.0183	0.7851	173040924
1945	genus	Ruminococcus2	13	4	rs7693984	G	A	19.13	-0.102822	0.0235087	1.22111e-05	-0.0057	0.0427	0.8947	4268322
1946	genus	Ruminococcus2	14	3	rs78120384	A	G	24.1887	-0.192815	0.0392045	8.73449e-07	0.0629	0.0304	0.0388696	106664363
1947	genus	Ruminococcusgauvreauiigroup	1	2	rs10931481	G	A	21.8615	0.0610096	0.0130484	2.93e-06	0.0185	0.0193	0.3375	191954852
1948	genus	Ruminococcusgauvreauiigroup	2	5	rs11750752	C	T	19.9491	0.0712689	0.0157	5.64e-06	0.007	0.0197	0.722	112673238
1949	genus	Ruminococcusgauvreauiigroup	3	1	rs12079579	A	G	20.0339	0.0955324	0.0213436	7.61e-06	-0.0558	0.0318	0.0797499	161880482
1950	genus	Ruminococcusgauvreauiigroup	4	7	rs12539819	C	T	21.1367	0.110654	0.0240684	4.28e-06	0.0103	0.0353	0.770699	153487396
1951	genus	Ruminococcusgauvreauiigroup	5	12	rs1391597	C	T	22.345	0.0590284	0.0124874	2.28e-06	-0.0006	0.0179	0.9731	61119266
1952	genus	Ruminococcusgauvreauiigroup	6	10	rs2047242	A	G	25.552	-0.067603	0.0133738	4.31e-07	-0.0344	0.021	0.1015	29201860
1953	genus	Ruminococcusgauvreauiigroup	7	8	rs2166943	A	C	21.0773	0.0566974	0.0123497	4.41e-06	0.0045	0.0178	0.8003	137090850
1954	genus	Ruminococcusgauvreauiigroup	8	15	rs289410	G	A	22.1678	-0.0654926	0.0139101	2.5e-06	0.0155	0.0196	0.4276	85563483
1955	genus	Ruminococcusgauvreauiigroup	9	5	rs431418	A	G	20.3213	-0.094737	0.0210157	6.55e-06	0.0056	0.0299	0.8526	166419552
1956	genus	Ruminococcusgauvreauiigroup	10	16	rs71386687	T	G	25.7333	0.121037	0.02386	3.92e-07	-0.0012	0.028	0.9669	2767894
1957	genus	Ruminococcusgauvreauiigroup	11	4	rs73802842	C	A	18.8593	0.0736808	0.0169665	1.41e-05	-0.0059	0.0206	0.7752	18824860
1958	genus	Ruminococcusgauvreauiigroup	12	3	rs9870933	A	G	24.3135	0.0621643	0.0126072	8.19e-07	0.025	0.018	0.1643	112372317
1959	genus	Ruminococcusgnavusgroup	1	10	rs11597105	A	G	20.9303	0.114673	0.0250653	4.76e-06	0.0367	0.022	0.0962698	6512581
1960	genus	Ruminococcusgnavusgroup	2	16	rs11864644	T	C	19.2971	-0.139804	0.0318253	1.12e-05	-0.031	0.0278	0.2639	433078
1961	genus	Ruminococcusgnavusgroup	3	1	rs12136548	C	T	21.0738	0.0901946	0.0196476	4.42e-06	0.0358	0.0194	0.0651193	115168097
1962	genus	Ruminococcusgnavusgroup	4	2	rs12989336	G	A	20.305	-0.0846861	0.0187936	6.6e-06	-0.0216	0.0196	0.2692	36259341
1963	genus	Ruminococcusgnavusgroup	5	5	rs13163520	G	A	29.6611	-0.127377	0.0233883	5.15e-08	0.0394	0.0226	0.0815305	18662686
1964	genus	Ruminococcusgnavusgroup	6	8	rs2909242	C	A	24.5883	-0.0909965	0.018351	7.1e-07	-0.0044	0.0187	0.8145	129224680
1965	genus	Ruminococcusgnavusgroup	7	9	rs3124783	A	G	21.6818	-0.11599	0.0249099	3.22e-06	-0.0289	0.0262	0.2692	135838591
1966	genus	Ruminococcusgnavusgroup	8	4	rs4388134	C	T	19.7686	-0.0904997	0.0203544	8.74e-06	0.0352	0.0196	0.0723502	190110710
1967	genus	Ruminococcusgnavusgroup	9	2	rs62167033	T	C	21.8606	0.185289	0.0396295	2.93e-06	0.023	0.0442	0.6024	144700007
1968	genus	Ruminococcusgnavusgroup	10	3	rs78399089	T	C	19.558	0.144445	0.0326618	9.76e-06	0.0091	0.0276	0.7405	146290310
1969	genus	Ruminococcusgnavusgroup	11	2	rs934940	A	C	20.9339	-0.105045	0.0229588	4.75e-06	-0.0036	0.0257	0.889	122096018
1970	genus	Ruminococcustorquesgroup	1	9	rs10967781	C	A	20.0949	0.0507994	0.0113322	7.37e-06	0.0099	0.0193	0.608001	27225258
1971	genus	Ruminococcustorquesgroup	2	14	rs12434631	A	G	23.7111	0.074697	0.0153401	1.12e-06	-0.0064	0.0285	0.8226	26130404
1972	genus	Ruminococcustorquesgroup	3	6	rs1475330	T	C	19.6147	0.0523492	0.01182	9.47e-06	0.012	0.0207	0.5639	67262102
1973	genus	Ruminococcustorquesgroup	4	5	rs158487	A	G	21.0818	0.0531781	0.0116341	4.86e-06	-0.0241	0.0196	0.2186	55576026
1974	genus	Ruminococcustorquesgroup	5	19	rs35866622	T	C	31.2848	-0.0612024	0.0109421	2.23e-08	-0.038	0.0186	0.0409402	49218060
1975	genus	Ruminococcustorquesgroup	6	11	rs4073731	T	C	21.0135	0.0651948	0.0142221	4.56e-06	-0.0005	0.0237	0.9826	132663147
1976	genus	Ruminococcustorquesgroup	7	8	rs77034621	T	G	20.3594	-0.151553	0.0335878	6.42e-06	-0.1065	0.0667	0.1102	76769843
1977	genus	Sellimonas	1	3	rs113379006	T	C	20.7822	-0.162759	0.0357025	5.15e-06	-0.0055	0.023	0.8096	42008186
1978	genus	Sellimonas	2	2	rs13417181	T	C	24.3374	0.166509	0.0337521	8.09e-07	-0.0228	0.0211	0.2803	174308394
1979	genus	Sellimonas	3	15	rs2016057	A	C	24.1489	-0.125878	0.0256153	8.92e-07	-0.0096	0.0179	0.5932	52105282
1980	genus	Sellimonas	4	11	rs2187447	A	C	21.2852	0.243457	0.0527695	3.96e-06	0.0419	0.0368	0.2553	79332972
1981	genus	Sellimonas	5	2	rs2371572	A	C	25.7703	0.127349	0.0250862	3.85e-07	-0.0056	0.0177	0.753101	213214174
1982	genus	Sellimonas	6	7	rs41816	A	G	20.6265	0.132201	0.0291087	5.58e-06	-0.0201	0.0192	0.2943	106250164
1983	genus	Sellimonas	7	2	rs4600608	A	G	20.6656	-0.137152	0.0301702	5.47e-06	0.0015	0.0216	0.9451	180278564
1984	genus	Sellimonas	8	6	rs553697	T	C	20.5625	-0.153767	0.0339099	5.77e-06	-0.0299	0.0226	0.1858	93730393
1985	genus	Sellimonas	9	7	rs56203279	T	C	21.2463	-0.124045	0.0269115	4.04e-06	-0.0058	0.0185	0.754699	111501524
1986	genus	Senegalimassilia	1	5	rs10036909	C	T	21.4165	0.185519	0.0400881	3.7e-06	0.0352	0.0447	0.4313	127861692
1987	genus	Senegalimassilia	2	2	rs10221578	G	A	20.1733	0.0775955	0.0171053	5.72e-06	0.0016	0.0176	0.9282	220833222
1988	genus	Senegalimassilia	3	9	rs11787826	C	A	22.5785	0.081327	0.0171154	2.02e-06	0.0048	0.0178	0.7894	34332382
1989	genus	Senegalimassilia	4	2	rs1990708	A	C	19.5715	-0.109619	0.0247785	9.69e-06	0.0006	0.0324	0.9852	206654123
1990	genus	Senegalimassilia	5	14	rs2017373	C	T	19.5675	0.0782258	0.0176841	9.71e-06	0.0063	0.0183	0.7295	34431996
1991	genus	Senegalimassilia	6	17	rs7225245	G	A	21.5828	0.079173	0.0170421	3.39e-06	0.0089	0.0178	0.6155	48379615
1992	genus	Slackia	1	19	rs10409783	A	G	20.2607	0.0950828	0.0211239	6.76e-06	0.0161	0.0196	0.4102	4555786
1993	genus	Slackia	2	15	rs12440440	A	G	22.3967	0.0901934	0.0190582	2.22e-06	0.0129	0.0185	0.4866	34041896
1994	genus	Slackia	3	8	rs16894137	C	T	21.7909	-0.122792	0.0263047	3.04e-06	0.0135	0.0261	0.6036	96946291
1995	genus	Slackia	4	7	rs35156985	T	C	20.0105	-0.155709	0.0348085	7.7e-06	0.0625	0.0438	0.1532	99451715
1996	genus	Slackia	5	7	rs4492265	A	G	22.3341	-0.0905757	0.0191658	2.29e-06	0.0026	0.0192	0.8914	13523683
1997	genus	Slackia	6	17	rs8901	C	T	25.0283	0.0934594	0.0186813	5.65e-07	-0.041	0.0192	0.0324399	74267010
1998	genus	Streptococcus	1	4	rs10028567	C	T	23.0469	-0.0921167	0.0191881	1.58e-06	0.0423	0.0268	0.1139	53657577
1999	genus	Streptococcus	2	9	rs10448310	A	G	21.6459	-0.0517935	0.0111324	3.28e-06	-0.0036	0.0183	0.8459	93556174
2000	genus	Streptococcus	3	12	rs11110281	T	C	36.5722	-0.137519	0.0227398	1.47e-09	0.0279	0.0411	0.498101	100584014
2001	genus	Streptococcus	4	3	rs11720390	G	A	22.0105	0.107024	0.0228121	2.71e-06	-0.0336	0.0362	0.3541	94103591
[truncated: 74 more rows]

## Sheet: Supplementary Table 2
Supplementary table 2 Effect estimates of the associations between 196 GM taxa and risk of EMS in MR analyses
Gut microbiota	Methods	N.SNP	OR	95% CI	P-value	IVW_Q_P
Phylum
Actinobacteria
	Inverse-variance weighted	14	0.92	0.75-1.12	0.407	0.203
	Weighted median	14	1	0.76-1.31	0.998
	MR-Egger	14	0.53	0.23-1.19	0.149
	MR-Egger-intercept	14	/	/	0.194
Bacteroidetes
	Inverse-variance weighted	10	1	0.82-1.23	0.963	0.5
	Weighted median	10	0.95	0.71-1.26	0.708
	MR-Egger	10	0.9	0.57-1.45	0.684
	MR-Egger-intercept	10	/	/	0.637
Cyanobacteria
	Inverse-variance weighted	8	1.11	0.96-1.29	0.172	0.782
	Weighted median	8	1.18	0.97-1.45	0.1
	MR-Egger	8	1.46	0.85-2.51	0.219
	MR-Egger-intercept	8	/	/	0.342
Euryarchaeota
	Inverse-variance weighted	11	1	0.90-1.10	0.958	0.389
	Weighted median	11	1.02	0.89-1.17	0.754
	MR-Egger	11	1.24	0.80-1.93	0.363
	MR-Egger-intercept	11	/	/	0.345
Firmicutes
	Inverse-variance weighted	14	1	0.82-1.23	0.978	0.127
	Weighted median	14	1.04	0.80-1.33	0.789
	MR-Egger	14	0.7	0.42-1.18	0.204
	MR-Egger-intercept	14	/	/	0.169
Lentisphaerae
	Inverse-variance weighted	9	0.97	0.86-1.09	0.622	0.666
	Weighted median	9	1.01	0.87-1.18	0.871
	MR-Egger	9	0.75	0.48-1.17	0.244
	MR-Egger-intercept	9	/	/	0.275
Proteobacteria
	Inverse-variance weighted	12	0.97	0.76-1.25	0.84	0.063
	Weighted median	12	1.06	0.80-1.41	0.672
	MR-Egger	12	1.54	0.80-2.98	0.224
	MR-Egger-intercept	12	/	/	0.172
Tenericutes
	Inverse-variance weighted	11	0.87	0.74-1.03	0.106	0.608
	Weighted median	11	0.92	0.73-1.16	0.446
	MR-Egger	11	0.69	0.40-1.18	0.212
	MR-Egger-intercept	11	/	/	0.394
Verrucomicrobia
	Inverse-variance weighted	12	1.07	0.92-1.26	0.374	0.584
	Weighted median	12	1.06	0.86-1.32	0.56
	MR-Egger	12	1	0.67-1.51	0.986
	MR-Egger-intercept	12	/	/	0.735
Class
Actinobacteria
	Inverse-variance weighted	15	0.99	0.83-1.19	0.911	0.145
	Weighted median	15	0.99	0.79-1.23	0.903
	MR-Egger	15	0.71	0.43-1.18	0.213
	MR-Egger-intercept	15	/	/	0.199
Alphaproteobacteria
	Inverse-variance weighted	7	1.08	0.90-1.30	0.397	0.966
	Weighted median	7	1.1	0.88-1.38	0.392
	MR-Egger	7	1.27	0.64-2.52	0.526
	MR-Egger-intercept	7	/	/	0.656
Bacilli
	Inverse-variance weighted	18	1.04	0.88-1.21	0.638	0.969
	Weighted median	18	1.04	0.85-1.28	0.701
	MR-Egger	18	1	0.65-1.53	0.999
	MR-Egger-intercept	18	/	/	0.857
Bacteroidia
	Inverse-variance weighted	12	0.99	0.81-1.20	0.889	0.652
	Weighted median	12	0.94	0.72-1.23	0.663
	MR-Egger	12	1.01	0.62-1.65	0.974
	MR-Egger-intercept	12	/	/	0.924
Betaproteobacteria
	Inverse-variance weighted	10	1.14	0.92-1.41	0.24	0.397
	Weighted median	10	0.97	0.72-1.31	0.852
	MR-Egger	10	0.76	0.39-1.47	0.436
	MR-Egger-intercept	10	/	/	0.242
Clostridia
	Inverse-variance weighted	13	0.94	0.78-1.15	0.556	0.41
	Weighted median	13	0.94	0.73-1.22	0.64
	MR-Egger	13	1.18	0.50-2.78	0.711
	MR-Egger-intercept	13	/	/	0.607
Coriobacteriia
	Inverse-variance weighted	13	0.99	0.77-1.27	0.942	0.048
	Weighted median	13	0.86	0.65-1.13	0.318
	MR-Egger	13	1.2	0.40-3.66	0.752
	MR-Egger-intercept	13	/	/	0.732
Deltaproteobacteria
	Inverse-variance weighted	11	0.92	0.75-1.13	0.441	0.378
	Weighted median	11	0.92	0.70-1.22	0.569
	MR-Egger	11	0.7	0.23-2.12	0.539
	MR-Egger-intercept	11	/	/	0.625
Erysipelotrichia
	Inverse-variance weighted	13	0.87	0.71-1.06	0.157	0.811
	Weighted median	13	0.93	0.72-1.21	0.619
	MR-Egger	13	0.61	0.26-1.43	0.279
	MR-Egger-intercept	13	/	/	0.421
Gammaproteobacteria
	Inverse-variance weighted	6	1.1	0.81-1.50	0.554	0.258
	Weighted median	6	1.19	0.84-1.70	0.327
	MR-Egger	6	1.08	0.38-3.07	0.895
	MR-Egger-intercept	6	/	/	0.972
Lentisphaeria
	Inverse-variance weighted	8	0.96	0.85-1.09	0.562	0.575
	Weighted median	8	0.99	0.84-1.16	0.869
	MR-Egger	8	0.75	0.48-1.17	0.25
	MR-Egger-intercept	8	/	/	0.291
Melainabacteria
	Inverse-variance weighted	10	0.86	0.75-0.99	0.036	0.301
	Weighted median	10	0.78	0.65-0.94	0.008
	MR-Egger	10	1.08	0.72-1.63	0.718
	MR-Egger-intercept	10	/	/	0.288
Methanobacteria
	Inverse-variance weighted	8	1	0.89-1.12	0.991	0.587
	Weighted median	8	1.03	0.89-1.19	0.724
	MR-Egger	8	0.98	0.63-1.52	0.933
	MR-Egger-intercept	8	/	/	0.933
Mollicutes
	Inverse-variance weighted	11	0.87	0.74-1.03	0.106	0.608
	Weighted median	11	0.92	0.73-1.15	0.442
	MR-Egger	11	0.69	0.40-1.18	0.212
	MR-Egger-intercept	11	/	/	0.394
Negativicutes
	Inverse-variance weighted	11	1.13	0.83-1.56	0.437	0.007
	Weighted median	11	1.27	0.93-1.75	0.135
	MR-Egger	11	0.93	0.30-2.85	0.903
	MR-Egger-intercept	11	/	/	0.725
Verrucomicrobiae
	Inverse-variance weighted	11	1.12	0.95-1.32	0.195	0.907
	Weighted median	11	1.06	0.86-1.31	0.578
	MR-Egger	11	0.79	0.45-1.38	0.426
	MR-Egger-intercept	11	/	/	0.234
Order
Actinomycetales
	Inverse-variance weighted	4	1.09	0.86-1.38	0.48	0.272
	Weighted median	4	1	0.78-1.29	0.984
	MR-Egger	4	0.95	0.52-1.74	0.89
	MR-Egger-intercept	4	/	/	0.673
Bacillales
	Inverse-variance weighted	8	1.11	1.00-1.23	0.046	0.912
	Weighted median	8	1.13	0.98-1.29	0.07
	MR-Egger	8	0.98	0.64-1.48	0.913
	MR-Egger-intercept	8	/	/	0.552
Bacteroidales
	Inverse-variance weighted	12	0.99	0.81-1.20	0.889	0.652
	Weighted median	12	0.94	0.72-1.23	0.649
	MR-Egger	12	1.01	0.62-1.65	0.974
	MR-Egger-intercept	12	/	/	0.924
Bifidobacteriales
	Inverse-variance weighted	11	0.95	0.77-1.17	0.617	0.111
	Weighted median	11	0.98	0.76-1.27	0.872
	MR-Egger	11	0.55	0.30-1.00	0.081
	MR-Egger-intercept	11	/	/	0.092
Burkholderiales
	Inverse-variance weighted	10	1.12	0.90-1.39	0.312	0.367
	Weighted median	10	0.97	0.74-1.28	0.844
	MR-Egger	10	0.76	0.39-1.48	0.443
	MR-Egger-intercept	10	/	/	0.266
Clostridiales
	Inverse-variance weighted	14	0.88	0.69-1.10	0.259	0.097
	Weighted median	14	0.93	0.71-1.21	0.588
	MR-Egger	14	1.16	0.43-3.13	0.771
	MR-Egger-intercept	14	/	/	0.574
Coriobacteriales
	Inverse-variance weighted	13	0.99	0.77-1.27	0.942	0.048
	Weighted median	13	0.86	0.65-1.14	0.312
	MR-Egger	13	1.2	0.40-3.66	0.752
	MR-Egger-intercept	13	/	/	0.732
Desulfovibrionales
	Inverse-variance weighted	10	0.96	0.77-1.20	0.724	0.335
	Weighted median	10	1.07	0.79-1.44	0.659
	MR-Egger	10	0.54	0.18-1.56	0.286
	MR-Egger-intercept	10	/	/	0.306
Enterobacteriales
	Inverse-variance weighted	6	1	0.77-1.29	0.997	0.718
	Weighted median	6	0.96	0.70-1.31	0.797
	MR-Egger	6	1.17	0.19-7.01	0.875
	MR-Egger-intercept	6	/	/	0.874
Erysipelotrichales
	Inverse-variance weighted	13	0.87	0.71-1.06	0.157	0.811
	Weighted median	13	0.93	0.72-1.21	0.612
	MR-Egger	13	0.61	0.26-1.53	0.279
	MR-Egger-intercept	13	/	/	0.421
Gastranaerophilales
	Inverse-variance weighted	9	0.93	0.79-1.09	0.367	0.163
	Weighted median	9	0.96	0.79-1.17	0.736
	MR-Egger	9	0.93	0.56-1.56	0.797
	MR-Egger-intercept	9	/	/	0.988
Lactobacillales
	Inverse-variance weighted	15	1.02	0.86-1.21	0.829	0.901
	Weighted median	15	1.04	0.83-1.30	0.77
	MR-Egger	15	0.97	0.63-1.51	0.909
	MR-Egger-intercept	15	/	/	0.832
Methanobacteriales
	Inverse-variance weighted	8	1	0.89-1.12	0.991	0.587
	Weighted median	8	1.03	0.89-1.19	0.727
	MR-Egger	8	0.98	0.63-1.52	0.933
	MR-Egger-intercept	8	/	/	0.933
MollicutesRF9
	Inverse-variance weighted	12	1.02	0.86-1.21	0.795	0.196
	Weighted median	12	0.93	0.76-1.13	0.474
	MR-Egger	12	0.73	0.47-1.14	0.197
	MR-Egger-intercept	12	/	/	0.144
NB1n
	Inverse-variance weighted	12	1.08	0.97-1.20	0.157	0.6
	Weighted median	12	1.07	0.92-1.24	0.391
	MR-Egger	12	0.9	0.57-1.41	0.643
	MR-Egger-intercept	12	/	/	0.426
Pasteurellales
	Inverse-variance weighted	13	1.02	0.90-1.15	0.8	0.558
	Weighted median	13	1.02	0.86-1.21	0.825
	MR-Egger	13	1.09	0.84-1.42	0.508
	MR-Egger-intercept	13	/	/	0.535
Rhodospirillales
	Inverse-variance weighted	14	0.96	0.85-1.09	0.531	0.942
	Weighted median	14	1	0.85-1.17	0.974
	MR-Egger	14	1	0.61-1.65	0.994
	MR-Egger-intercept	14	/	/	0.87
Selenomonadales
	Inverse-variance weighted	11	1.13	0.83-1.56	0.437	0.007
	Weighted median	11	1.27	0.94-1.73	0.122
	MR-Egger	11	0.93	0.30-2.85	0.903
	MR-Egger-intercept	11	/	/	0.725
Verrucomicrobiales
	Inverse-variance weighted	11	1.12	0.95-1.32	0.195	0.907
	Weighted median	11	1.06	0.86-1.31	0.592
	MR-Egger	11	0.79	0.45-1.38	0.426
	MR-Egger-intercept	11	/	/	0.234
Victivallales
	Inverse-variance weighted	8	0.96	0.85-1.09	0.562	0.575
	Weighted median	8	0.99	0.84-1.16	0.862
	MR-Egger	8	0.75	0.48-1.17	0.25
	MR-Egger-intercept	8	/	/	0.291
Family
Acidaminococcaceae
	Inverse-variance weighted	7	1.03	0.85-1.25	0.762	0.546
	Weighted median	7	1	0.77-1.29	0.982
	MR-Egger	7	0.71	0.40-1.26	0.295
	MR-Egger-intercept	7	/	/	0.236
Actinomycetaceae
	Inverse-variance weighted	4	1.09	0.86-1.38	0.478	0.272
	Weighted median	4	1	0.77-1.31	0.979
	MR-Egger	4	0.96	0.52-1.74	0.894
	MR-Egger-intercept	4	/	/	0.675
Alcaligenaceae
	Inverse-variance weighted	11	0.86	0.67-1.11	0.245	0.163
	Weighted median	11	0.83	0.62-1.11	0.224
	MR-Egger	11	1,26	0.39-4.05	0.709
	MR-Egger-intercept	11	/	/	0.534
Bacteroidaceae
	Inverse-variance weighted	7	0.85	0.63-1.14	0.273	0.183
	Weighted median	7	1.01	0.72-1.42	0.971
	MR-Egger	7	1.28	0.26-6.28	0.775
	MR-Egger-intercept	7	/	/	0.626
BacteroidalesS24.7
	Inverse-variance weighted	8	1.09	0.88-1.36	0.406	0.049
	Weighted median	8	1.07	0.87-1.33	0.548
	MR-Egger	8	1.01	0.42-2.44	0.984
	MR-Egger-intercept	8	/	/	0.858
Bifidobacteriaceae
	Inverse-variance weighted	11	0.95	0.77-1.17	0.617	0.111
	Weighted median	11	0.98	0.77-1.25	0.867
	MR-Egger	11	0.55	0.30-1.00	0.081
	MR-Egger-intercept	11	/	/	0.092
Christensenellaceae
	Inverse-variance weighted	11	1.05	0.84-1.31	0.687	0.029
	Weighted median	11	1	0.78-1.28	0.996
	MR-Egger	11	0.9	0.58-1.38	0.631
	MR-Egger-intercept	11	/	/	0.433
Clostridiaceae1
	Inverse-variance weighted	10	1.09	0.90-1.32	0.366	0.475
	Weighted median	10	0.98	0.76-1.27	0.887
	MR-Egger	10	1.06	0.60-1.87	0.855
	MR-Egger-intercept	10	/	/	0.909
ClostridialesvadinBB60
	Inverse-variance weighted	15	0.92	0.80-1.05	0.207	0.58
	Weighted median	15	0.91	0.76-1.10	0.318
	MR-Egger	15	1	0.70-1.44	0.987
	MR-Egger-intercept	15	/	/	0.617
Coriobacteriaceae
	Inverse-variance weighted	13	0.99	0.77-1.27	0.942	0.048
	Weighted median	13	0.86	0.65-1.14	0.311
	MR-Egger	13	1.2	0.40-3.66	0.752
	MR-Egger-intercept	13	/	/	0.732
Defluviitaleaceae
	Inverse-variance weighted	11	0.88	0.76-1.01	0.076	0.95
	Weighted median	11	0.87	0.72-1.05	0.145
	MR-Egger	11	0.87	0.52-1.48	0.629
	MR-Egger-intercept	11	/	/	0.998
Desulfovibrionaceae
	Inverse-variance weighted	8	0.96	0.74-1.23	0.736	0.262
	Weighted median	8	1.06	0.76-1.46	0.743
	MR-Egger	8	0.54	0.16-1.85	0.366
	MR-Egger-intercept	8	/	/	0.389
Enterobacteriaceae
	Inverse-variance weighted	6	1	0.77-1.29	0.997	0.718
	Weighted median	6	0.96	0.70-1.31	0.788
	MR-Egger	6	1.17	0.19-7.01	0.875
	MR-Egger-intercept	6	/	/	0.874
Erysipelotrichaceae
	Inverse-variance weighted	13	0.87	0.71-1.06	0.157	0.811
	Weighted median	13	0.93	0.72-1.22	0.606
	MR-Egger	13	0.61	0.26-1.43	0.279
	MR-Egger-intercept	13	/	/	0.421
FamilyXI (ID: 1936)
	Inverse-variance weighted	8	0.99	0.88-1.10	0.801	0.268
	Weighted median	8	0.96	0.84-1.10	0.578
	MR-Egger	8	0.52	0.28-1.00	0.098
	MR-Egger-intercept	8	/	/	0.101
FamilyXIII (ID: 1957)
	Inverse-variance weighted	7	1.16	0.89-1.50	0.267	0.987
	Weighted median	7	1.19	0.87-1.63	0.296
	MR-Egger	7	1.27	0.48-3.38	0.648
	MR-Egger-intercept	7	/	/	0.851
Lachnospiraceae
	Inverse-variance weighted	16	0.95	0.79-1.14	0.595	0.84
	Weighted median	16	1.02	0.80-1.30	0.888
	MR-Egger	16	0.93	0.49-1.74	0.814
	MR-Egger-intercept	16	/	/	0.929
Lactobacillaceae
	Inverse-variance weighted	9	1.08	0.93-1.27	0.32	0.173
	Weighted median	9	1.11	0.93-1.33	0.273
	MR-Egger	9	1.34	0.90-2.01	0.195
	MR-Egger-intercept	9	/	/	0.295
Methanobacteriaceae
	Inverse-variance weighted	8	1	0.89-1.12	0.991	0.587
	Weighted median	8	1.03	0.88-1.20	0.726
	MR-Egger	8	0.98	0.63-1.52	0.933
	MR-Egger-intercept	8	/	/	0.933
Oxalobacteraceae
	Inverse-variance weighted	14	0.93	0.83-1.03	0.169	0.232
	Weighted median	14	0.89	0.77-1.02	0.078
	MR-Egger	14	1.03	0.67-1.58	0.883
	MR-Egger-intercept	14	/	/	0.617
Pasteurellaceae
	Inverse-variance weighted	13	1.02	0.90-1.15	0.8	0.558
	Weighted median	13	1.02	0.86-1.21	0.829
	MR-Egger	13	1.09	0.84-1.42	0.508
	MR-Egger-intercept	13	/	/	0.535
Peptococcaceae
	Inverse-variance weighted	9	0.96	0.81-1.13	0.621	0.453
	Weighted median	9	1.01	0.81-1.26	0.936
	MR-Egger	9	1.34	0.85-2.12	0.247
	MR-Egger-intercept	9	/	/	0.167
Peptostreptococcaceae
	Inverse-variance weighted	13	1.1	0.94-1.28	0.234	0.671
	Weighted median	13	1.02	0.82-1.27	0.856
	MR-Egger	13	1.24	0.87-1.76	0.257
	MR-Egger-intercept	13	/	/	0.469
Porphyromonadaceae
	Inverse-variance weighted	9	1.28	0.92-1.77	0.14	0.083
	Weighted median	9	1.25	0.86-1.80	0.24
	MR-Egger	9	1.81	0.40-8.26	0.467
	MR-Egger-intercept	9	/	/	0.657
Prevotellaceae
	Inverse-variance weighted	15	1.21	1.02-1.42	0.027	0.362
	Weighted median	15	1.08	0.87-1.33	0.526
	MR-Egger	15	1.15	0.62-2.11	0.67
	MR-Egger-intercept	15	/	/	0.867
Rhodospirillaceae
	Inverse-variance weighted	14	0.96	0.84-1.08	0.471	0.733
	Weighted median	14	1	0.85-1.18	0.988
	MR-Egger	14	0.99	0.57-1.69	0.958
	MR-Egger-intercept	14	/	/	0.912
Rikenellaceae
	Inverse-variance weighted	17	0.91	0.77-1.07	0.234	0.575
	Weighted median	17	0.85	0.68-1.06	0.143
	MR-Egger	17	0.83	0.51-1.36	0.474
	MR-Egger-intercept	17	/	/	0.721
Ruminococcaceae
	Inverse-variance weighted	9	0.81	0.66-0.99	0.037	0.431
	Weighted median	9	0.84	0.64-1.11	0.227
	MR-Egger	9	0.54	0.34-0.86	0.037
	MR-Egger-intercept	9	/	/	0.107
Streptococcaceae
	Inverse-variance weighted	12	1.24	0.96-1.62	0.104	0.041
	Weighted median	12	1.22	0.94-1.58	0.15
	MR-Egger	12	1.05	0.34-3.29	0.931
	MR-Egger-intercept	12	/	/	0.773
Veillonellaceae
	Inverse-variance weighted	19	0.94	0.82-1.07	0.364	0.623
	Weighted median	19	0.88	0.73-1.06	0.171
	MR-Egger	19	0.97	0.74-1.26	0.806
	MR-Egger-intercept	19	/	/	0.821
Verrucomicrobiaceae
	Inverse-variance weighted	11	1.12	0.95-1.32	195	0.907
	Weighted median	11	1.06	0.85-1.33	0.563
	MR-Egger	11	0.79	0.45-1.38	0.428
	MR-Egger-intercept	11	/	/	0.235
Victivallaceae
	Inverse-variance weighted	11	0.99	0.88-1.12	0.929	0.078
	Weighted median	11	1.06	0.93-1.22	0.383
	MR-Egger	11	0.81	0.46-1.45	0.502
	MR-Egger-intercept	11	/	/	0.503
Genus
Clostridiuminnocuum
	Inverse-variance weighted	7	0.9	0.80-1.02	0.104	0. 880
	Weighted median	7	0.9	0.77-1.04	0.157
	MR-Egger	7	0.89	0.49-1.62	0.723
	MR-Egger-intercept	7	/	/	0.966
Eubacteriumbrachy
	Inverse-variance weighted	10	1.02	0.92-1.14	0.704	0.489
	Weighted median	10	0.97	0.84-1.12	0.655
	MR-Egger	10	0.99	0.64-1.53	0.956
	MR-Egger-intercept	10	/	/	0.881
Eubacteriumcoprostanoligenes
	Inverse-variance weighted	14	1.08	0.89-1.30	0.431	0.77
	Weighted median	14	1.04	0.80-1.34	0.752
	MR-Egger	14	0.7	0.33-1.45	0.351
	MR-Egger-intercept	14	/	/	0.249
Eubacteriumeligens
	Inverse-variance weighted	6	1.38	0.91-2.09	0.131	0.018
	Weighted median	6	1.22	0.84-1.77	0.316
	MR-Egger	6	3.48	0.80-15.09	0.171
	MR-Egger-intercept	6	/	/	0.269
Eubacteriumfissicatena
	Inverse-variance weighted	9	1.03	0.90-1.17	0.685	0.213
	Weighted median	9	1.05	0.90-1.24	0.54
	MR-Egger	9	1.46	0.74-2.88	0.317
	MR-Egger-intercept	9	/	/	0.342
Eubacteriumhallii
	Inverse-variance weighted	15	0.88	0.76-1.03	0.119	0.555
	Weighted median	15	0.95	0.77-1.18	0.67
	MR-Egger	15	1.1	0.80-1.52	0.58
	MR-Egger-intercept	15	/	/	0.16
Eubacteriumnodatum
	Inverse-variance weighted	11	1.02	0.93-1.12	0.685	0.369
	Weighted median	11	1.01	0.88-1.15	0.915
	MR-Egger	11	0.81	0.53-1.24	0.354
	MR-Egger-intercept	11	/	/	0.301
Eubacteriumoxidoreducens
	Inverse-variance weighted	5	0.85	0.71-1.03	0.093	0.317
	Weighted median	5	0.82	0.65-1.04	0.089
	MR-Egger	5	0.81	0.37-1.79	0.646
	MR-Egger-intercept	5	/	/	0.911
Eubacteriumrectale
	Inverse-variance weighted	8	0.93	0.68-1.29	0.68	0.071
	Weighted median	8	0.84	0.60-1.18	0.303
	MR-Egger	8	0.84	0.24-2.97	0.801
	MR-Egger-intercept	8	/	/	0.875
Eubacteriumruminantium
	Inverse-variance weighted	18	0.88	0.79-0.98	0.015	0.754
	Weighted median	18	0.93	0.81-1.06	0.299
	MR-Egger	18	0.88	0.62-1.24	0.466
	MR-Egger-intercept	18	/	/	0.983
Eubacteriumventriosum
	Inverse-variance weighted	15	0.92	0.78-1.09	0.35	0.892
	Weighted median	15	0.94	0.76-1.16	0.559
	MR-Egger	15	0.98	0.47-2.04	0.961
	MR-Egger-intercept	15	/	/	0.872
Eubacteriumxylanophilum
	Inverse-variance weighted	9	0.94	0.71-1.23	0.638	0.017
	Weighted median	9	0.88	0.69-1.12	0.313
	MR-Egger	9	0.73	0.31-1.73	0.499
	MR-Egger-intercept	9	/	/	0.57
Ruminococcusgauvreauii
	Inverse-variance weighted	12	0.96	0.81-1.13	0.593	0.59
	Weighted median	12	0.98	0.78-1.22	0.85
	MR-Egger	12	1.43	0.70-2.94	0.351
	MR-Egger-intercept	12	/	/	0.284
Ruminococcusgnavus
	Inverse-variance weighted	11	0.92	0.79-1.07	0.301	0.133
	Weighted median	11	0.9	0.75-1.08	0.232
	MR-Egger	11	0.96	0.45-2.06	0.915
	MR-Egger-intercept	11	/	/	0.925
Ruminococcustorques
	Inverse-variance weighted	7	0.84	0.62-1.13	0.242	0.3
	Weighted median	7	0.83	0.55-1.25	0.368
	MR-Egger	7	0.43	0.12-1.61	0.266
	MR-Egger-intercept	7	/	/	0.358
Actinomyces
	Inverse-variance weighted	7	1.06	0.87-1.29	0.57	0.175
	Weighted median	7	0.98	0.78-1.22	0.825
	MR-Egger	7	0.9	0.55-1.49	0.702
	MR-Egger-intercept	7	/	/	0.522
Adlercreutzia
	Inverse-variance weighted	8	1.08	0.90-1.29	0.4	0.411
	Weighted median	8	1.24	0.98-1.58	0.067
	MR-Egger	8	1.67	0.77-3.60	0.24
	MR-Egger-intercept	8	/	/	0.298
Akkermansia
	Inverse-variance weighted	11	1.12	0.95-1.32	0.194	0.908
	Weighted median	11	1.06	0.85-1.32	0.564
	MR-Egger	11	0.79	0.45-1.38	0.429
	MR-Egger-intercept	11	/	/	0.236
Alistipes
	Inverse-variance weighted	11	1.06	0.85-1.33	0.595	0.599
	Weighted median	11	1.03	0.76-1.39	0.866
	MR-Egger	11	0.54	0.18-1.59	0.29
	MR-Egger-intercept	11	/	/	0.24
Allisonella
	Inverse-variance weighted	8	0.96	0.82-1.13	0.633	0.011
	Weighted median	8	0.87	0.75-1.01	0.079
	MR-Egger	8	0.41	0.15-1.07	0.118
	MR-Egger-intercept	8	/	/	0.128
Alloprevotella
	Inverse-variance weighted	5	1.05	0.90-1.23	0.549	0.195
	Weighted median	5	1.02	0.84-1.23	0.873
	MR-Egger	5	0.66	0.15-2.91	0.619
	MR-Egger-intercept	5	/	/	0.579
Anaerofilum
	Inverse-variance weighted	11	0.99	0.88-1.11	0.888	0.401
	Weighted median	11	0.99	0.84-1.17	0.907
	MR-Egger	11	1.03	0.53-2.00	0.934
	MR-Egger-intercept	11	/	/	0.913
Anaerostipes
	Inverse-variance weighted	13	0.97	0.75-1.25	0.788	0.049
	Weighted median	13	0.88	0.67-1.14	0.328
	MR-Egger	13	0.73	0.28-1.88	0.528
	MR-Egger-intercept	13	/	/	0.559
Anaerotruncus
	Inverse-variance weighted	13	1.25	1.03-1.53	0.025	0.317
	Weighted median	13	1.24	0.97-1.60	0.088
	MR-Egger	13	0.85	0.49-1.47	0.566
	MR-Egger-intercept	13	/	/	0.166
Bacteroides
	Inverse-variance weighted	7	0.85	0.63-1.14	0.273	0.183
	Weighted median	7	1.01	0.71-1.43	0.971
	MR-Egger	7	1.28	0.26-6.28	0.775
	MR-Egger-intercept	7	/	/	0.626
Barnesiella
	Inverse-variance weighted	12	0.94	0.77-1.14	0.513	0.264
	Weighted median	12	0.81	0.63-1.04	0.112
	MR-Egger	12	0.53	0.25-1.15	0.141
	MR-Egger-intercept	12	/	/	0.172
Bifidobacterium
	Inverse-variance weighted	12	0.94	0.76-1.15	0.528	0.042
	Weighted median	12	0.87	0.69-1.11	0.259
	MR-Egger	12	0.67	0.41-1.09	0.141
	MR-Egger-intercept	12	/	/	0.176
Bilophila
	Inverse-variance weighted	13	1.08	0.90-1.28	0.402	0.411
	Weighted median	13	1	0.78-1.30	0.975
	MR-Egger	13	1.09	0.44-2.66	0.858
	MR-Egger-intercept	13	/	/	0.984
Blautia
	Inverse-variance weighted	12	1.1	0.83-1.45	0.511	0.033
	Weighted median	12	1.23	0.92-1.63	0.149
	MR-Egger	12	1.91	1.00-3.65	0.08
	MR-Egger-intercept	12	/	/	0.1
Butyricicoccus
	Inverse-variance weighted	8	0.96	0.72-1.27	0.767	0.08
	Weighted median	8	1.04	0.77-1.42	0.781
	MR-Egger	8	1.05	0.58-1.89	0.886
	MR-Egger-intercept	8	/	/	0.746
Butyricimonas
	Inverse-variance weighted	13	1.07	0.91-1.26	0.406	0.385
	Weighted median	13	1.12	0.88-1.41	0.351
	MR-Egger	13	0.94	0.52-1.73	0.857
	MR-Egger-intercept	13	/	/	0.677
Butyrivibrio
	Inverse-variance weighted	15	1.05	0.97-1.13	0.257	0.688
	Weighted median	15	1.02	0.92-1.14	0.691
	MR-Egger	15	1.32	0.94-1.85	0.138
	MR-Egger-intercept	15	/	/	0.196
CandidatusSoleaferrea
	Inverse-variance weighted	9	0.92	0.80-1.05	0.212	0.469
	Weighted median	9	1.03	0.86-1.23	0.726
	MR-Egger	9	0.77	0.18-3.31	0.734
	MR-Egger-intercept	9	/	/	0.818
Catenibacterium
	Inverse-variance weighted	4	0.89	0.77-1.04	0.15	0.899
	Weighted median	4	0.92	0.76-1.10	0.358
	MR-Egger	4	0.75	0.11-5.07	0.795
	MR-Egger-intercept	4	/	/	0.873
ChristensenellaceaeR.7
	Inverse-variance weighted	8	1.05	0.82-1.35	0.683	0.728
	Weighted median	8	1.1	0.81-1.48	0.556
	MR-Egger	8	1.33	0.56-3.17	0.543
	MR-Egger-intercept	8	/	/	0.602
Clostridiumsensustricto1
	Inverse-variance weighted	7	1.03	0.85-1.26	0.753	0.542
	Weighted median	7	0.94	0.73-1.21	0.623
	MR-Egger	7	1.12	0.67-1.85	0.69
	MR-Egger-intercept	7	/	/	0.758
Collinsella
	Inverse-variance weighted	8	0.95	0.73-1.23	0.692	0.31
	Weighted median	8	0.99	0.72-1.37	0.944
	MR-Egger	8	0.71	0.26-1.98	0.54
	MR-Egger-intercept	8	/	/	0.589
Coprobacter
	Inverse-variance weighted	11	0.96	0.84-1.11	0.58	0.292
	Weighted median	11	0.98	0.82-1.18	0.862
	MR-Egger	11	0.76	0.43-1.32	0.352
	MR-Egger-intercept	11	/	/	0.406
Coprococcus1
	Inverse-variance weighted	11	1.03	0.82-1.29	0.821	0.134
	Weighted median	11	1.05	0.81-1.35	0.732
	MR-Egger	11	1.02	0.57-1.84	0.947
	MR-Egger-intercept	11	/	/	0.984
Coprococcus2
	Inverse-variance weighted	8	0.9	0.74-1.10	0.308	0.679
	Weighted median	8	0.92	0.71-1.20	0.526
	MR-Egger	8	1.23	0.40-3.80	0.73
	MR-Egger-intercept	8	/	/	0.605
Coprococcus3
	Inverse-variance weighted	9	1.07	0.80-1.45	0.641	0.089
	Weighted median	9	1.06	0.76-1.49	0.7
	MR-Egger	9	1.09	0.18-6.43	0.931
	MR-Egger-intercept	9	/	/	0.99
DefluviitaleaceaeUCG011
	Inverse-variance weighted	9	0.88	0.75-1.04	0.14	0.971
	Weighted median	9	0.87	0.71-1.08	0.218
	MR-Egger	9	0.9	0.48-1.69	0.756
	MR-Egger-intercept	9	/	/	0.95
Desulfovibrio
	Inverse-variance weighted	10	0.92	0.78-1.08	0.292	0.468
	Weighted median	10	0.85	0.69-1.06	0.149
	MR-Egger	10	0.73	0.46-1.18	0.235
	MR-Egger-intercept	10	/	/	0.353
Dialister
	Inverse-variance weighted	11	0.97	0.80-1.17	0.728	0.304
	Weighted median	11	1.09	0.85-1.40	0.502
	MR-Egger	11	0.39	0.19-0.78	0.027
	MR-Egger-intercept	11	/	/	0.028
Dorea
	Inverse-variance weighted	10	0.98	0.65-1.48	0.936	0.0003
	Weighted median	10	1.03	0.76-1.40	0.851
	MR-Egger	10	2.19	0.77-6.27	0.181
	MR-Egger-intercept	10	/	/	0.147
Eggerthella
	Inverse-variance weighted	10	1	0.87-1.15	0.986	0.26
	Weighted median	10	0.95	0.80-1.13	0.551
	MR-Egger	10	0.94	0.48-1.82	0.85
	MR-Egger-intercept	10	/	/	0.844
Eisenbergiella
	Inverse-variance weighted	11	0.94	0.84-1.06	0.319	0.793
	Weighted median	11	0.95	0.81-1.10	0.499
	MR-Egger	11	1.28	0.54-3.05	0.595
	MR-Egger-intercept	11	/	/	0.507
Enterorhabdus
	Inverse-variance weighted	6	1.01	0.79-1.28	0.963	0.148
	Weighted median	6	0.85	0.64-1.13	0.282
	MR-Egger	6	1.51	0.87=2.62	0.215
	MR-Egger-intercept	6	/	/	0.191
Erysipelatoclostridium
	Inverse-variance weighted	15	0.91	0.79-1.05	0.197	0.282
	Weighted median	15	0.91	0.75-1.10	0.321
	MR-Egger	15	0.83	0.47-1.47	0.531
	MR-Egger-intercept	15	/	/	0.742
ErysipelotrichaceaeUCG003
	Inverse-variance weighted	15	0.87	0.48-1.07	0.069	0.679
	Weighted median	15	0.8	0.65-0.99	0.035
	MR-Egger	15	0.71	0.74-1.01	0.126
	MR-Egger-intercept	15	/	/	0.327
Escherichia.Shigella
	Inverse-variance weighted	10	1.18	0.97-1.43	0.089	0.505
	Weighted median	10	1.03	0.81-1.32	0.811
	MR-Egger	10	0.82	0.45-1.48	0.526
	MR-Egger-intercept	10	/	/	0.238
Faecalibacterium
	Inverse-variance weighted	10	0.96	0.80-1.15	0.668	0.297
	Weighted median	10	0.94	0.74-1.18	0.564
	MR-Egger	10	0.91	0.62-1.32	0.622
	MR-Egger-intercept	10	/	/	0.732
FamilyXIIIAD3011 (ID: 11293)
	Inverse-variance weighted	13	1.08	0.91-1.28	0.406	0.674
	Weighted median	13	1.17	0.94-1.47	0.16
	MR-Egger	13	0.63	0.28-1.42	0.287
	MR-Egger-intercept	13	/	/	0.213
FamilyXIIIUCG001 (ID: 11294)
	Inverse-variance weighted	8	1.06	0.87-1.29	0.588	0.429
	Weighted median	8	0.96	0.74-1.23	0.739
	MR-Egger	8	0.79	0.42-1.46	0.475
	MR-Egger-intercept	8	/	/	0.361
Flavonifractor
	Inverse-variance weighted	5	0.82	0.65-1.04	0.103	0.513
	Weighted median	5	0.79	0.58-1.08	0.15
	MR-Egger	5	1.13	0.44-2.89	0.81
	MR-Egger-intercept	5	/	/	0.538
Fusicatenibacter
	Inverse-variance weighted	18	0.89	0.76-1.05	0.168	0.441
	Weighted median	18	0.97	0.76-1.23	0.788
	MR-Egger	18	1.15	0.62-2.13	0.666
	MR-Egger-intercept	18	/	/	0.415
Gordonibacter
	Inverse-variance weighted	10	1.03	0.93-1.14	0.546	0.435
	Weighted median	10	1	0.87-1.15	0.954
	MR-Egger	10	1.16	0.76-1.78	0.508
	MR-Egger-intercept	10	/	/	0.587
Haemophilus
	Inverse-variance weighted	9	0.91	0.79-1.05	0.185	0.919
	Weighted median	9	0.9	0.75-1.09	0.257
	MR-Egger	9	1	0.73-1.38	0.978
	MR-Egger-intercept	9	/	/	0.51
Holdemanella
	Inverse-variance weighted	11	1.09	0.92-1.27	0.317	0.074
	Weighted median	11	1.21	1.00-1.45	0.046
	MR-Egger	11	1.15	0.71-1.86	0.59
	MR-Egger-intercept	11	/	/	0.815
Holdemania
	Inverse-variance weighted	14	0.87	0.75-1.01	0.064	0.237
	Weighted median	14	0.87	0.72-1.05	0.133
	MR-Egger	14	0.81	0.52-1.27	0.375
	MR-Egger-intercept	14	/	/	0.744
Howardella
	Inverse-variance weighted	9	1.05	0.91-1.21	0.503	0.033
	Weighted median	9	1.1	0.95-1.28	0.222
	MR-Egger	9	1.64	0.99-2.73	0.098
	MR-Egger-intercept	9	/	/	0.119
Hungatella
	Inverse-variance weighted	5	0.99	0.85-1.15	0.898	0.435
	Weighted median	5	0.97	0.80-1.18	0.754
	MR-Egger	5	1.35	0.58-3.14	0.532
	MR-Egger-intercept	5	/	/	0.513
Intestinibacter
	Inverse-variance weighted	15	0.97	0.80-1.18	0.746	0.032
	Weighted median	15	0.93	0.76-1.15	0.508
	MR-Egger	15	0.65	0.25-1.21	0.198
	MR-Egger-intercept	15	/	/	0.211
Intestinimonas
	Inverse-variance weighted	16	1.03	0.90-1.18	0.701	0.468
	Weighted median	16	0.99	0.81-1.20	0.883
	MR-Egger	16	0.77	0.52-1.12	0.194
	MR-Egger-intercept	16	/	/	0.13
Lachnoclostridium
	Inverse-variance weighted	13	0.89	0.72-1.11	0.303	0.187
	Weighted median	13	0.87	0.67-1.14	0.309
	MR-Egger	13	0.97	0.45-2.08	0.937
	MR-Egger-intercept	13	/	/	0.83
Lachnospira
	Inverse-variance weighted	5	0.94	0.69-1.28	0.703	0.87
	Weighted median	5	1.02	0.69-1.50	0.926
	MR-Egger	5	1.35	0.17-10.41	0.793
	MR-Egger-intercept	5	/	/	0.751
LachnospiraceaeFCS020
	Inverse-variance weighted	12	1.17	0.95-1.44	0.145	0.088
	Weighted median	12	1.06	0.85-1.34	0.611
	MR-Egger	12	0.9	0.52-1.58	0.734
	MR-Egger-intercept	12	/	/	0.354
LachnospiraceaeNC2004
	Inverse-variance weighted	9	1.01	0.88-1.16	0.859	0.961
	Weighted median	9	1.02	0.85-1.21	0.864
	MR-Egger	9	0.93	0.54-1.62	0.809
	MR-Egger-intercept	9	/	/	0.77
LachnospiraceaeND3007
	Inverse-variance weighted	3	0.92	0.63-1.36	0.688	0.666
	Weighted median	3	0.88	0.55-1.42	0.612
	MR-Egger	3	0.86	0.00-578.12	0.971
	MR-Egger-intercept	3	/	/	0.986
LachnospiraceaeNK4A136
	Inverse-variance weighted	15	0.97	0.83-1.12	0.656	0.749
	Weighted median	15	0.96	0.76-1.21	0.717
	MR-Egger	15	0.88	0.66-1.18	0.417
	MR-Egger-intercept	15	/	/	0.49
LachnospiraceaeUCG001
	Inverse-variance weighted	12	0.99	0.83-1.19	0.925	0.088
	Weighted median	12	0.93	0.76-1.18	0.643
	MR-Egger	12	1.37	0.66-2.83	0.414
	MR-Egger-intercept	12	/	/	0.387
LachnospiraceaeUCG004
	Inverse-variance weighted	12	1.06	0.88-1.28	0.532	0.423
	Weighted median	12	0.99	0.77-1.28	0.959
	MR-Egger	12	0.79	0.36-1.76	0.577
	MR-Egger-intercept	12	/	/	0.473
LachnospiraceaeUCG008
	Inverse-variance weighted	10	1.01	0.89-1.15	0.846	0.666
	Weighted median	10	0.99	0.83-1.18	0.868
	MR-Egger	10	0.89	0.46-1.71	0.731
	MR-Egger-intercept	10	/	/	0.698
LachnospiraceaeUCG010
	Inverse-variance weighted	10	1.04	0.81-1.34	0.742	0.085
	Weighted median	10	1.1	0.82-1.46	0.526
	MR-Egger	10	0.92	0.41-2.07	0.845
	MR-Egger-intercept	10	/	/	0.756
Lactobacillus
	Inverse-variance weighted	8	1.04	0.87-1.25	0.661	0.071
	Weighted median	8	1.09	0.90-1.32	0.365
	MR-Egger	8	1.35	0.86-2.12	0.234
	MR-Egger-intercept	8	/	/	0.26
Lactococcus
	Inverse-variance weighted	9	0.91	0.81-1.02	0.102	0.997
	Weighted median	9	0.92	0.80-1.06	0.259
	MR-Egger	9	0.8	0.48-1.33	0.42
	MR-Egger-intercept	9	/	/	0.63
Marvinbryantia
	Inverse-variance weighted	10	1.05	0.80-1.39	0.725	0.017
	Weighted median	10	1.13	0.86-1.48	0.402
	MR-Egger	10	1.2	0.38-3.78	0.768
	MR-Egger-intercept	10	/	/	0.825
Methanobrevibacter
	Inverse-variance weighted	6	1.05	0.92-1.21	0.454	0.888
	Weighted median	6	1.06	0.89-1.25	0.541
	MR-Egger	6	1.28	0.75-2.16	0.418
	MR-Egger-intercept	6	/	/	0.505
Odoribacter
	Inverse-variance weighted	7	1.16	0.84-1.60	0.361	0.072
	Weighted median	7	1.09	0.80-1.49	0.604
	MR-Egger	7	0.6	0.24-1.49	0.32
	MR-Egger-intercept	7	/	/	0.193
Olsenella
	Inverse-variance weighted	10	1.11	1.01-1.22	0.036	0.598
	Weighted median	10	1.11	0.96-1.27	0.139
	MR-Egger	10	1.03	0.75-1.40	0.863
	MR-Egger-intercept	10	/	/	0.629
Oscillibacter
	Inverse-variance weighted	13	1.13	0.95-1.35	0.175	0.044
	Weighted median	13	1.12	0.92-1.37	0.27
	MR-Egger	13	0.76	0.40-1.48	0.44
	MR-Egger-intercept	13	/	/	0.252
Oscillospira
	Inverse-variance weighted	7	1.18	0.98-1.43	0.086	0.859
	Weighted median	7	1.15	0.91-1.47	0.257
	MR-Egger	7	0.77	0.33-1.80	0.567
	MR-Egger-intercept	7	/	/	0.353
Oxalobacter
	Inverse-variance weighted	11	1.01	0.91-1.12	0.812	0.409
	Weighted median	11	0.92	0.80-1.07	0.279
	MR-Egger	11	0.82	0.50-1.34	0.453
	MR-Egger-intercept	11	/	/	0.416
Parabacteroides
	Inverse-variance weighted	5	1.01	0.74-1.38	0.946	0.313
	Weighted median	5	1.22	0.84-1.77	0.269
	MR-Egger	5	0.38	0.05-2.58	0.393
	MR-Egger-intercept	5	/	/	0.383
Paraprevotella
	Inverse-variance weighted	13	0.9	0.80-1.02	0.091	0.373
	Weighted median	13	0.95	0.81-1.11	0.533
	MR-Egger	13	1.12	0.71-1.77	0.636
	MR-Egger-intercept	13	/	/	0.359
Parasutterella
	Inverse-variance weighted	14	1.05	0.92-1.20	0.5	0.616
	Weighted median	14	1.04	0.86-1.25	0.705
	MR-Egger	14	1.11	0.76-1.61	0.596
	MR-Egger-intercept	14	/	/	0.752
Peptococcus
	Inverse-variance weighted	12	0.97	0.83-1.13	0.65	0.021
	Weighted median	12	0.91	0.77-1.08	0.265
	MR-Egger	12	0.76	0.42-1.39	0.396
	MR-Egger-intercept	12	/	/	0.443
Phascolarctobacterium
	Inverse-variance weighted	9	0.93	0.78-1.12	0.438	0.772
	Weighted median	9	0.93	0.73-1.18	0.52
	MR-Egger	9	1.12	0.50-2.53	0.785
	MR-Egger-intercept	9	/	/	0.654
Prevotella7
	Inverse-variance weighted	11	1.05	0.95-1.15	0.331	0.773
	Weighted median	11	1.06	0.94-1.21	0.341
	MR-Egger	11	1.32	0.75-2.30	0.361
	MR-Egger-intercept	11	/	/	0.439
Prevotella9
	Inverse-variance weighted	15	0.92	0.82-1.05	0.207	0.614
	Weighted median	15	0.95	0.80-1.13	0.591
	MR-Egger	15	0.73	0.51-1.05	0.114
	MR-Egger-intercept	15	/	/	0.202
RikenellaceaeRC9
	Inverse-variance weighted	11	0.95	0.84-1.06	0.331	0.133
	Weighted median	11	0.95	0.83-1.08	0.413
	MR-Egger	11	1.06	0.51-2.22	0.883
	MR-Egger-intercept	11	/	/	0.768
Romboutsia
	Inverse-variance weighted	13	1.07	0.87-1.32	0.511	0.086
	Weighted median	13	1.07	0.83-1.37	0.602
	MR-Egger	13	0.9	0.48-1.69	0.756
	MR-Egger-intercept	13	/	/	0.577
Roseburia
	Inverse-variance weighted	13	1.1	0.87-1.40	0.415	0.084
	Weighted median	13	1	0.75-1.32	0.985
	MR-Egger	13	0.83	0.40-1.73	0.638
	MR-Egger-intercept	13	/	/	0.442
Ruminiclostridium5
	Inverse-variance weighted	11	1.06	0.87-1.30	0.562	0.558
	Weighted median	11	1.19	0.91-1.57	0.239
	MR-Egger	11	0.58	0.25-1.36	0.239
	MR-Egger-intercept	11	/	/	0.184
Ruminiclostridium6
	Inverse-variance weighted	14	1.08	0.88-1.32	0.455	0.089
	Weighted median	14	1.01	0.80-1.27	0.937
	MR-Egger	14	0.87	0.54-1.42	0.594
	MR-Egger-intercept	14	/	/	0.364
Ruminiclostridium9
	Inverse-variance weighted	7	0.79	0.60-1.05	0.1	0.326
	Weighted median	7	0.78	0.54-1.12	0.187
	MR-Egger	7	0.67	0.17-2.65	0.588
	MR-Egger-intercept	7	/	/	0.811
RuminococcaceaeNK4A214
	Inverse-variance weighted	13	0.97	0.81-1.15	0.702	0.592
	Weighted median	13	0.93	0.72-1.20	0.564
	MR-Egger	13	0.64	0.36-1.14	0.156
	MR-Egger-intercept	13	/	/	0.168
RuminococcaceaeUCG002
	Inverse-variance weighted	19	1.2	1.01-1.43	0.035	0.071
	Weighted median	19	1.23	1.00-1.53	0.044
	MR-Egger	19	1.52	0.98-2.35	0.077
	MR-Egger-intercept	19	/	/	0.269
RuminococcaceaeUCG003
	Inverse-variance weighted	12	1.06	0.87-1.29	0.551	0.183
	Weighted median	12	1.04	0.82-1.31	0.745
	MR-Egger	12	0.85	0.44-1.62	0.628
	MR-Egger-intercept	12	/	/	0.492
RuminococcaceaeUCG004
	Inverse-variance weighted	11	0.97	0.83-1.13	0.667	0.647
	Weighted median	11	1.01	0.82-1.24	0.912
	MR-Egger	11	1.62	0.70-3.77	0.29
	MR-Egger-intercept	11	/	/	0.253
RuminococcaceaeUCG005
	Inverse-variance weighted	14	0.89	0.77-1.04	0.159	0.464
	Weighted median	14	0.83	0.67-1.02	0.091
	MR-Egger	14	0.9	0.58-1.40	0.65
	MR-Egger-intercept	14	/	/	0.97
RuminococcaceaeUCG009
	Inverse-variance weighted	12	0.96	0.85-1.09	0.554	0.477
	Weighted median	12	1.05	0.88-1.27	0.555
	MR-Egger	12	1.37	0.83-2.27	0.25
	MR-Egger-intercept	12	/	/	0.187
RuminococcaceaeUCG010
	Inverse-variance weighted	6	0.97	0.76-1.24	0.833	0.298
	Weighted median	6	1.09	0.82-1.46	0.551
	MR-Egger	6	1.36	0.70-2.64	0.411
	MR-Egger-intercept	6	/	/	0.346
RuminococcaceaeUCG011
	Inverse-variance weighted	8	1.06	0.96-1.18	0.25	0.72
	Weighted median	8	1.05	0.91-1.22	0.46
	MR-Egger	8	1.01	0.60-1.72	0.963
	MR-Egger-intercept	8	/	/	0.859
RuminococcaceaeUCG013
	Inverse-variance weighted	11	0.95	0.77-1.16	0.597	0.319
	Weighted median	11	1.06	0.83-1.37	0.617
	MR-Egger	11	1.32	0.74-2.33	0.367
	MR-Egger-intercept	11	/	/	0.256
RuminococcaceaeUCG014
	Inverse-variance weighted	11	1	0.81-1.24	0.989	0.076
	Weighted median	11	0.98	0.77-1.26	0.89
	MR-Egger	11	1.18	0.70-2.00	0.557
	MR-Egger-intercept	11	/	/	0.522
Ruminococcus1
	Inverse-variance weighted	10	0.98	0.78-1.23	0.879	0.16
	Weighted median	10	0.93	0.71-1.23	0.622
	MR-Egger	10	0.95	0.49-1.84	0.892
	MR-Egger-intercept	10	/	/	0.928
Ruminococcus2
	Inverse-variance weighted	14	1.07	0.90-1.27	0.436	0.202
	Weighted median	14	1.11	0.89-1.39	0.349
	MR-Egger	14	1.32	0.89-1.95	0.199
	MR-Egger-intercept	14	/	/	0.28
Sellimonas
	Inverse-variance weighted	9	0.99	0.90-1.08	0.787	0.671
	Weighted median	9	0.98	0.86-1.10	0.693
	MR-Egger	9	0.8	0.46-1.39	0.458
	MR-Egger-intercept	9	/	/	0.478
Senegalimassilia
	Inverse-variance weighted	6	0.92	0.76-1.12	0.409	0.996
	Weighted median	6	0.93	0.74-1.17	0.523
	MR-Egger	6	0.8	0.36-1.77	0.608
	MR-Egger-intercept	6	/	/	0.73
Slackia
	Inverse-variance weighted	6	1.09	0.89-1.34	0.407	0.215
	Weighted median	6	1.04	0.82-1.33	0.731
	MR-Egger	6	2.06	0.53-7.99	0.353
	MR-Egger-intercept	6	/	/	0.403
Streptococcus
	Inverse-variance weighted	13	1.16	0.88-1.53	0.297	0.009
	Weighted median	13	1.14	0.87-1.50	0.34
	MR-Egger	13	1.6	0.60-4.26	0.368
	MR-Egger-intercept	13	/	/	0.514
Subdoligranulum
	Inverse-variance weighted	11	0.86	0.71-1.04	0.128	0.372
	Weighted median	11	0.82	0.63-1.07	0.137
	MR-Egger	11	0.68	0.41-1.13	0.174
	MR-Egger-intercept	11	/	/	0.361
Sutterella
	Inverse-variance weighted	12	0.98	0.80-1.19	0.808	0.222
	Weighted median	12	0.87	0.69-1.10	0.256
	MR-Egger	12	0.63	0.27-1.45	0.3
	MR-Egger-intercept	12	/	/	0.312
Terrisporobacter
	Inverse-variance weighted	5	0.83	0.68-1.01	0.064	0.681
	Weighted median	5	0.81	0.63-1.04	0.077
	MR-Egger	5	1.05	0.58-1.89	0.893
	MR-Egger-intercept	5	/	/	0.478
Turicibacter
	Inverse-variance weighted	8	0.98	0.83-1.16	0.831	0.917
	Weighted median	8	0.99	0.80-1.23	0.94
	MR-Egger	8	1.25	0.65-2.42	0.53
	MR-Egger-intercept	8	/	/	0.485
Tyzzerella3
	Inverse-variance weighted	13	1.01	0.90-1.13	0.901	0.251
	Weighted median	13	1.03	0.89-1.19	0.698
	MR-Egger	13	0.94	0.46-1.91	0.864
	MR-Egger-intercept	13	/	/	0.846
Veillonella
	Inverse-variance weighted	6	1.13	0.90-1.41	0.288	0.315
	Weighted median	6	1.06	0.80-1.39	0.691
	MR-Egger	6	1.39	0.19-10.02	0.758
	MR-Egger-intercept	6	/	/	0.844
Victivallis
	Inverse-variance weighted	10	1	0.89-1.11	0.954	0.272
	Weighted median	10	1.03	0.89-1.18	0.699
	MR-Egger	10	1.07	0.44-2.58	0.888
	MR-Egger-intercept	10	/	/	0.881
